# Supplementary material for: Construction and characterization of stable, constitutively expressed, chromosomal green and red fluorescent transcriptional fusions in the select agents, Bacillus anthracis, Yersinia pestis, Burkholderia mallei, and Burkholderia pseudomallei
Source: Microbiologyopen. 2014 Jul 9;3(5):610–29. doi: 10.1002/mbo3.192 (PMC4234255; doi:10.1002/mbo3.192)
Supplement: Supplementary file 1 [file mbo30003-0610-sd1.xls]

## Sheet: hot179
			179_treeOrder
			51_Hanna_BAnthracis
			Sample Number ()		0	1	2	3	4	5	6	7	8	9	10	11	12	13	14	15	16	17	18	19	20	21	22	23	24	25	26	27	28	29	30	31	32	33	34	35	36	37	38	39	40	41	42	43	44
	Synonyms	Description	Systematic	Number pass	Raw	Raw	Raw	Raw	Raw	Raw	Raw	Raw	Raw	Raw	Raw	Raw	Raw	Raw	Raw	Raw	Raw	Raw	Raw	Raw	Raw	Raw	Raw	Raw	Raw	Raw	Raw	Raw	Raw	Raw	Raw	Raw	Raw	Raw	Raw	Raw	Raw	Raw	Raw	Raw	Raw	Raw	Raw	Raw	Raw
	GBAA1846	msrA-1;peptide methionine sulfoxide reductase;identified by match to PFAM protein family HMM PF01625	GBAA1846_at	51	3730.61	3110.23	3421.7	1324.2	1358.63	1270.82	5081.6	3038.86	1548.44	1749.46	1372.01	1584.83	2728.18	2826.82	1781.38	2224.94	1981.06	1826.26	1807.52	2341.49	2154.63	2183.65	3895.17	5642.69	5396.07	5758.16	3651.3	3476.57	3722.28	3871.82	2415.44	1715.7	1092.48	1480.17	1318.35	3159.14	1530.94	2271.8	4904.28	4858.9	3497.48	5736	7143.19	4796.47	7050.2
	GBAA0060	S1 RNA binding domain protein;similar to GB:X66533, SP:Q02153, PID:31686, GB:X66533, SP:Q02153, and PID:31686; identified by sequence similarity; putative	GBAA0060_at	51	7490.3	7725.66	7924.58	5569.92	5990.4	5917.89	8653.61	8037.52	4523.56	4996.08	3504.55	8782.35	7418.26	6187.12	6967.54	6118.54	4542.5	4313.47	4355.29	4350.4	3909.6	3809.42	6414.97	6467.4	9080.27	8789.14	5992.15	5774.86	6478.78	7419.61	4750.33	3436.33	3328.88	2996.94	4606.1	6507.4	6531.32	6384.98	9546.06	9635.51	7506.24	10566.8	10155.4	8945.09	10841
	GBAA0059	divIC-1;cell division protein DivIC	GBAA0059_at	51	4482.6	4404.04	3980.39	3228.11	2961.67	3410.64	3892.7	3883.29	3474	3235.43	3465.87	5253.09	3414.74	2997.08	3508.17	3363.85	3739.48	3978.98	3804.14	3855.73	3360.28	3383.93	6785.23	6531.83	7981.95	8977.29	8159.61	5686	4250.1	3614.06	4790.77	2419.16	3048.71	2851.76	3484.51	6026.34	7395.87	6565.14	7268.6	10470.8	7081.68	8074.03	10571.9	8847.86	8016.73
	GBAA5017	metK;S-adenosylmethionine synthetase;identified by match to PFAM protein family HMM PF02772	GBAA5017_at	51	10173.8	9616.52	10551.2	6924.2	7068.49	7237.86	15731.2	14695.5	2397.56	3078.42	2949.6	7567.27	6258.31	5307.72	6889.17	4939.87	2237.22	2540.75	3609.11	1460.04	1106.72	2466.12	1302.15	1568.96	1927.8	1817.53	2468.29	2721.17	11669	12837.9	2637.17	2906.22	2763.99	5102.81	4900.81	9129.56	6267.86	7470.94	11692.2	6389.82	8630.71	11185.7	5960.84	8539.26	10394.4
	GBAA1568	aspB;aspartate aminotransferase;similar to SP:P53001, GB:U12770, GB:U12774, GB:U12775, GB:L37019, SP:P42127, PID:540073, and PID:608648; identified by sequence similarity; putative	GBAA1568_at	51	6360.32	5678.47	6594.35	4659.38	4700.64	4609.94	5382.11	3650.06	2654.58	3339.15	3090.07	4250.3	3667.66	3257	3026.19	3438.14	2566.06	2856.52	2838.83	1716.76	1840.31	1920	1665.17	2104.18	1945.35	2317.5	2509.3	3209.9	7999.32	8213.12	2986.29	3397.88	2679.2	2867.19	3108.03	6796.11	3659.47	5297.73	9960.99	7332.75	7065.65	9387.15	6491.87	6891.8	7688.71
	GBAA2173	conserved hypothetical protein;similar to GB:X14474, GB:X61371, GB:X61375, GB:X61372, GB:X61373, GB:X61374, GB:J03778, GB:M93652, GB:M25298, SP:P10636, SP:P18518, PID:553655, GB:X14474, GB:X61371, GB:X61375, GB:X61372, GB:X61373, GB:X61374, GB:J03778, GB:M93652, GB:M25298, SP:P10636, SP:P18518, and PID:553655; identified by sequence similarity; putative	GBAA2173_at	51	3124.6	3045.94	3521.28	2398.29	2912.86	2636.84	4926.56	3534.99	1725.03	1966.58	1605.73	2262.99	1976.46	1453.22	1915.15	1419.14	1663.81	1507.69	1654.99	1305.21	1361.62	1497.4	1453.91	1576.54	1094.28	1031.35	1019.61	1396.27	3768.64	4267.5	1371.93	2003.27	1468.69	1944.84	2064.11	2891.47	2073.65	2202.21	3836.41	3551.15	2544.94	4050.46	3832.68	3160.45	3905.63
	GBAA5215	aminotransferase, class V;similar to SP:P35092, and SP:P35093; identified by sequence similarity; putative	GBAA5215_at	51	8750.07	7072.84	7159.94	8815.87	8531.88	9433.42	8228.33	7037.28	6172.16	6547.55	6981.42	7040.86	6516.14	6375.44	5797.43	5974.27	5787.44	5528.35	5992.99	4257.78	3981.62	4848.73	3152.13	4816.77	2858.81	4038.67	3604.04	4072.12	9845.27	7809.01	3841.85	3086.49	3321.85	3838.65	4680.68	6461.62	5909.5	6648.96	7880.71	7428.88	7123.61	7661.27	6106	6544.32	7010.86
	GBAA5214	nifU domain protein;similar to SP:P35092, SP:P35093, SP:P35092, and SP:P35093; identified by sequence similarity; putative	GBAA5214_at	51	10460.8	9276.95	8994.19	10840.4	9387	10919.7	10168.1	9948.42	8588.9	8643.89	9354.22	8646.15	7799.99	8102.71	6723.5	6910.75	8094.97	8165.16	7959.96	6248.28	6147.96	6563.43	5197.6	7166.14	4456.36	5994.47	6057.26	5988.38	10952.3	9069.52	6095.86	4557.51	5330.26	5909.33	6403.81	9472.48	8401.89	9150.27	9703.34	10569.1	9596.83	9983.9	8546.77	9492.94	9331.46
	GBAA5213	conserved hypothetical protein;similar to SP:P07999, SP:P39482, SP:P40288, GB:J04805, PID:142975, SP:P07999, SP:P39482, SP:P40288, GB:J04805, PID:142975, SP:P07999, SP:P39482, SP:P40288, GB:J04805, PID:142975, SP:P07999, SP:P39482, SP:P40288, GB:J04805, and PID:142975; identified by sequence similarity; putative	GBAA5213_at	51	5765.53	5527.5	5112.64	6244.52	6011.59	6009.74	6299.92	5511.67	4981.4	5050.14	5251.96	4627.6	4287.42	4197.49	3367.02	3541.64	4742.94	3712.25	4726.3	3514.29	3184.22	3597.89	2012.46	2992.42	2075.09	2264.53	2469.24	2790.84	4595.11	7007.41	2579.86	2612.04	2303.43	3286.81	3530.8	4720.4	4699.2	4623.03	6245.87	5807.63	5084.19	6059.03	5288.93	5001.86	5915.97
	GBAA5717	replicative DNA helicase;identified by match to PFAM protein family HMM PF03796	GBAA5717_at	51	5895.04	4939.18	4880.83	4040.92	3487.57	3842.27	4527.05	3741.44	3385.23	3502.55	3320.88	5247.18	4039.24	3263.28	3495.16	3020.18	3346.99	3202.88	3289.19	1720.66	1646.31	1453.1	1101.25	1402.14	1035.59	1346.32	1377.03	1874	5095.73	4704.27	1543.05	2060.01	1898.63	2734.2	2323.55	3721.25	2954.06	3021.67	4949.7	4077.4	3647.47	5153.15	3948.68	3848.67	4610.93
	GBAA5253	proline dehydrogenase family protein;similar to SP:P08115, SP:P03065, GB:X02166, PID:46547, and PID:46631; identified by sequence similarity; putative	GBAA5253_at	51	7573.32	7402.61	7570.65	11934.8	12274.2	12071.5	9654.4	8632.17	8516.12	8464.94	8320.43	2979.53	2865.07	3157.09	3703.34	2564.88	7634.27	7867.25	8338.53	3947.4	4509.01	5128.74	3293.1	2549.58	2077.33	1598.25	2142.94	1721.5	5768.46	6722.56	2306.77	1964.01	2318.43	3344.62	2983.02	4815.28	4170.15	3992.62	6447.99	7229.16	5239.83	7174.87	7777.41	5835.36	7158.62
	GBAA3935	dapA-2;dihydrodipicolinate synthase;similar to SP:Q04796; identified by sequence similarity; putative	GBAA3935_at	51	7615.7	7872.95	8229.1	7855.38	8292	7659.97	9888.17	8754.39	8346.12	8341.63	8066.2	3367.54	3230.6	2955.47	3351.69	2458.94	8051.29	7856.59	8119.72	5924.74	6766.84	6162.37	5410.06	4935.45	3179.07	2765.27	2725.82	3371.59	8817.5	10561.8	3600.16	4108.32	5468.42	12544.7	14053.6	16433.9	15189.7	15225.6	16439.5	15148.1	15399.1	14126.1	10675.7	13536.7	11841.1
	GBAA3936	dapG-2;aspartate kinase, monofunctional class;identified by match to PFAM protein family HMM PF01842	GBAA3936_at	51	9541.65	8719.5	8787.25	9166.49	8483.1	8480.36	10230.5	9159.15	9376.16	9754.33	9831.32	5162.7	4301.39	3832.15	4443.46	3272.3	9382.08	9766.97	9294.41	6888.73	7639.34	6138.29	6864.99	6514.43	3691.77	3665.35	3336.23	3989.24	10388.8	10104.2	4177.03	4524.19	6334.69	13384.6	14203.2	16763.5	15704.1	16761.4	16516.5	15532.1	16047.4	15311.1	10961.5	14128.8	13171.1
	GBAA3937	asd-2;aspartate-semialdehyde dehydrogenase;similar to SP:Q04797; identified by sequence similarity; putative	GBAA3937_at	51	7194.69	7028.17	6778.64	7290.04	6565.34	6770.81	8695.2	7581.61	7569	7827.2	8010.06	5091.56	4705.06	4091.69	4234.02	3289.75	7762.2	7910.91	7897.14	6209	6320.35	5430.95	5866.57	5335.85	3258.45	3122.53	3187.95	2967.47	8803.51	8220.85	3486.06	3912.86	5363.14	11188.1	12348.2	14945.6	13917.1	14736.7	14892.7	14272.6	14784.5	13384.6	9479.78	12634.9	10582.6
	GBAA5186	nifU domain protein;similar to SP:P28816, GB:J01830, and PID:154849; identified by sequence similarity; putative	GBAA5186_at	51	3408.8	3107.93	3466.13	4004.52	3403.13	3703.68	5410.82	4207.67	3598.33	3375.75	3425.76	2429.55	1913.06	2237.5	1983.94	2029.35	3485.85	2740.83	3438.25	3188.1	3099.61	3722.92	2195.54	1909.88	1190.05	1098.88	1844.94	2363.65	2677.43	8400.58	2698.98	4039.99	2903.85	4642.82	4000.57	3534.55	6016.78	5242.01	5212.19	4340.89	4878.35	4691.6	4410.64	4439.97	4159.68
	GBAA0092	conserved hypothetical protein;similar to GB:M93143, SP:P00747, SP:Q02325, PID:190072, PID:190350, PID:2323519, PID:641446, GB:M93143, SP:P00747, SP:Q02325, PID:190072, PID:190350, PID:2323519, and PID:641446; identified by sequence similarity; putative	GBAA0092_at	51	3607.88	3754.09	3620.75	3290.76	3659.75	3068.47	4468.88	2232.88	2756.2	2673.02	2792.13	2066.95	1949.53	1476.84	1298.04	1721.85	2660.4	2803.43	2643.64	2097.8	2033.29	1743.48	1003.86	1496.04	1105.95	1566.44	1248.7	1405.45	5368.36	5763.22	1332.29	2066.69	2265.19	2179.45	2454.21	3155.1	2148.92	2507.71	4062.28	3698.26	3206.88	5744.94	5162.85	4079.41	6797.59
	GBAA3949	conserved hypothetical protein;identified by Glimmer2; putative	GBAA3949_at	51	5633.56	5926.47	6285.75	3313.62	3850.86	3474.75	6625.73	4866.1	4359.32	4232.45	4263.3	2927.53	1585.32	1749.86	1512.67	1688.1	4023.27	4266.71	4073.94	4067.1	3999.34	3886.23	2719.23	2597.42	2486.81	2980.68	2904.47	3233.24	8124.35	9114.77	3313.11	3673.43	3700.31	4285.56	4436.27	5851.48	4267.83	4501.99	6667.55	6822.04	5228.85	7411.4	8306.58	6416.75	8541.88
	GBAA3950	infB;translation initiation factor IF-2;similar to SP:P17889; identified by sequence similarity; putative	GBAA3950_at	51	9832.68	9628.08	9882.23	5481.25	5561.51	5488.44	7943.18	6752.89	5985.61	6651.01	6544.53	4199.5	3272.55	2657.49	2826.03	3144.37	6043.08	5875.53	6305.46	6245.68	5995.02	5128.9	4505.81	5329.11	4095.55	4829.78	4795.14	4795.81	11352.1	10733.8	4697.9	5263.88	5718.88	5931.87	6349.84	7214.69	5329.85	6305.46	8814.93	7671.2	7269.17	9416.14	8408.89	7116.26	9353.06
	GBAA3666	conserved hypothetical protein;similar to SP:P35092, SP:P35093, SP:P35092, and SP:P35093; identified by sequence similarity; putative	GBAA3666_at	51	4389.4	4217.99	4013.41	3214.94	3122.77	3533.74	3595.27	2388.81	3246.47	3372.06	3134.44	3248.37	2943.87	2630.83	2422.45	2695.69	3227.51	3321.34	3237.68	3785.53	3329.8	3374.24	3755.77	3899.19	2203.4	2549.3	1699.14	2207.31	5652.27	4038.42	3074.53	3148.73	4028.1	4067.41	4503.17	4467.64	3897.87	4936.97	4278.96	2720.99	4755.75	4283.38	3120.65	4896.05	3676.66
	GBAA4758	trx;thioredoxin;similar to SP:P14949; identified by sequence similarity; putative	GBAA4758_at	51	5680.3	7905.06	7062.28	5616.39	6866.99	5783.6	4524.88	2601.47	5023.34	4923.3	4202.28	2931.6	3139.52	2445.26	2199.94	2413.43	4451.07	3991.76	4369.69	3547.16	3167.92	3995.15	2456.52	1993.78	2555.01	1864.41	2638.26	2827.82	3753.28	6035.35	4260.34	5671.9	5479.81	4091.06	5025.67	3565.86	4079.1	4219.09	5000.93	3221.1	4339.41	4911.93	3594.83	4810.02	4178.83
	GBAA5530	conserved hypothetical protein;similar to SP:P02372, PID:43143, GB:U00096, PID:1788961, SP:P02372, PID:43143, GB:U00096, and PID:1788961; identified by sequence similarity; putative	GBAA5530_at	51	6151.26	5637.9	5638.43	3275.58	2876.09	3457.75	3833.87	3517.64	2640.58	3674.79	3167.76	1316.22	1246.08	1091.91	1620.03	1362.63	2712.87	2893.08	3152.62	3358.88	2960.07	3349.98	4153.4	4016.32	4057.84	3421.54	3628.01	3075.62	4807.42	2461.86	2064.53	3019.24	1408.4	3384.03	3962.21	4374.27	7644.17	5207.7	7008.48	8308.89	5798.68	6403.71	3487.14	6096.32	4298.4
	GBAA5387	trxB;thioredoxin reductase;identified by match to TIGR protein family HMM TIGR01813	GBAA5387_at	51	3241.42	3647.14	3559.71	2064.37	2590.62	2327.92	2915.51	1514.96	1357.27	1600.57	1306.78	4524.33	4136.47	3049.56	2995	3116.38	1564.49	1432.91	1628.17	1265.11	1346.78	1383.08	1270.06	1757.38	1693.76	1728.04	1161.82	2429.93	2137.1	2586.63	1647.84	3315.36	2596.82	3340.55	3754.38	4145.34	3474.91	3508.5	4654.28	3263.08	3597.27	4098.52	2663.52	3671.17	3628.24
	GBAA0158	hypothetical protein;identified by Glimmer2; putative	GBAA0158_at	51	3547.16	2715.09	2765.14	9088.67	10481.8	12370.1	8666.69	8830.15	1637.1	1447.62	1700.79	8863.14	9450.89	9919.62	9060.14	10150.6	2683.71	4066.54	2759.73	1794.5	2395.49	2247.59	2025.56	3820.83	2321.22	2472.89	2136.64	3333.91	9619.62	5226.11	2497.45	3084.55	3834.52	7066.52	7984.17	12894.6	9813.15	11916.2	12664.4	16746.2	12552.4	12845	12441.2	11813.2	13564
	GBAA0159	glmS;glucosamine--fructose-6-phosphate aminotransferase (isomerizing);identified by match to TIGR protein family HMM TIGR01134	GBAA0159_at	51	4099.97	4077.4	3977.82	8673.25	10093.3	10926.8	9140.11	9037.83	1569.51	1884.6	1738.57	5447.47	6196	5643.82	5400.23	6287.02	3110.71	4179.87	3368.68	2331.84	2511.82	2532.03	1774.61	2985.6	2177.4	2183.72	1825.08	2450.2	8505.88	6952.64	1617.46	2227.76	3035.11	5426.02	6638.73	10837.5	7338.29	9233.16	11906.8	13477.3	10390.1	11479.7	10348.7	9341.39	11419.5
	GBAA1510	negative regulator of competence MecA, putative;similar to SP:P37958, GB:Z25821, GB:Z25822, GB:Z25823, GB:Z25824, SP:P42126, PID:472987, PID:511635, and PID:825689; identified by sequence similarity; putative	GBAA1510_at	51	3079.65	2810	2833.4	1910.96	1869.18	1941.82	6406.77	5156.96	2200.48	2353.94	2175.49	3839.9	3718.26	3087.49	3581.5	3065.63	2089.63	2012.74	2083.23	2563.41	2246.58	2250.78	2012.43	2156.59	1172.78	1376.86	1047.12	1050.19	4874.88	4637.52	1225.57	1450.93	2658.59	7234.38	8316.06	12404.8	13065.5	12591.2	14791.1	15827.5	14128.5	15603.9	15217.6	14480.7	15324
	GBAA5384	conserved hypothetical protein;similar to SP:Q08022, PID:312711, SP:Q08022, and PID:312711; identified by sequence similarity; putative	GBAA5384_at	51	4495.89	4052.02	3947.52	4471.7	4104.01	4243.95	5090.54	3936.03	3632.27	4009.21	3784.19	8040.74	6840.47	6601.88	6479.28	6756.53	3719.93	3909.12	3920.59	4467.5	4142.85	3730.84	3504.33	3518.46	2253.56	2708.27	2917.62	3412.95	4246.04	3550.61	3604.04	4070.37	3811.89	5405.4	4656.01	7731.86	7064.56	6989.93	9032.95	10166.7	7843.15	9069.5	8517.43	7987.12	8257.05
	GBAA5383	conserved hypothetical protein;similar to SP:Q08022, PID:312711, SP:Q08022, and PID:312711; identified by sequence similarity; putative	GBAA5383_at	51	5421.25	5030.55	4984.15	5175.68	4569.68	5036.76	5580.75	4197.43	4364.3	4828.81	4655.93	7719.36	6227.69	5315.16	5653.93	5694.51	4781.19	4687.05	5070.73	5448.73	4996.47	4313.8	4040.86	4251.74	2433.41	2882.93	2969.81	3596.05	4436.34	4506.23	3782.96	4284.05	3826.66	5827.9	5494.19	7687.06	7132.3	7116.92	9412.35	9574.8	8635.75	9631.5	8779.65	8103.83	9051.49
	GBAA4143	ylbF;ComK regulator;similar to SP:P06540, PID:142006, SP:P06540, and PID:142006; identified by sequence similarity; putative	GBAA4143_at	51	2397.41	2546.2	2521.09	1515.8	1413.64	1565.96	3159.77	1560.97	1161.48	1299.59	1190.94	6687.61	7002.44	5841.84	5295.2	7328.8	1245.13	1280.18	1301.49	1379.05	1668.9	1174.9	1221.98	1383.76	1257.41	1465.95	1601.43	1527.67	3950.38	2787.18	2049.43	2408.37	2070.59	2786.32	3026.56	5480.07	3629.41	4690.08	6213.98	5588.33	5428.02	6591.2	5827.09	5645.73	5250.66
	GBAA4938	murC;UDP-N-acetylmuramate--alanine ligase;similar to GB:L20121, GB:L20122, GB:Z23115, SP:Q07817, PID:510901, and PID:623237; identified by sequence similarity; putative	GBAA4938_at	51	3630.08	4236.5	4701.59	2566.06	3044.63	2672.19	4873.83	4492.22	1661.17	1814	1494.75	8116.84	8305.69	6862.55	6856.3	7511.23	1494.91	1436.86	1594.95	1278.54	1412.55	1492.22	1359.72	1333.02	1404.95	1021.72	1045.13	1470.45	2582.77	3798.98	1420.24	2313.97	2413.02	3529.98	4885.11	5108.7	5554.4	5364.22	5767.39	6096.98	5682.05	5195.67	5462.86	5091.09	4544.67
	GBAA5529	murA1;UDP-N-acetylglucosamine 1-carboxyvinyltransferase 1;similar to SP:P02372, PID:43143, GB:U00096, and PID:1788961; identified by sequence similarity; putative	GBAA5529_at	51	8112.08	8274.76	8738.21	4284.38	4604.61	4780.97	7367.09	6970.55	3240.93	4237.94	3596.11	9413.67	8269.67	7542.91	8312.09	8526.76	3820.54	3361.93	3989.55	2817.94	2399.11	2913.62	1696.32	2040.51	1688.93	1220.53	1155.68	2273.1	5169.47	6610.03	1431.6	3956.23	1962.86	4434.36	5794.58	9977.29	9987.59	9633.74	15128.5	14926.3	11983.8	15087.8	14052.1	13004.2	14233.9
	GBAA0537	transcriptional regulator, Fur family;similar to GP:16414294, SP:P11959, and PID:40044; identified by sequence similarity; putative	GBAA0537_at	51	5260.39	5366.95	4611.15	3337.66	3151.21	3564.48	8331.08	7263.9	3536.46	3667.77	3337.41	7816.24	7392.23	5997.42	6561.09	5931.78	4235.26	3911.78	3747.33	3947.39	3032.31	3041.44	2072.21	3657.67	1953.02	3436.82	2323.58	3737.81	7119.66	7170.22	3463.2	4001.37	4183.34	4223.91	4389.13	5137.69	4281.93	5815.06	7070.33	7522.94	7168.67	8194.66	8295.07	7798.3	8185.07
	GBAA4308	purine nucleoside phosphorylase;identified by match to TIGR protein family HMM TIGR01700	GBAA4308_at	51	3668.23	3201.25	4105.97	3590.3	2509.03	2427.61	9718.46	12878	3412.8	3122.83	3955.01	10476	10577.6	9297.86	8610.64	7836.38	3569.82	3534.06	3347.56	3473.84	4573.84	3977.27	3199.57	2688.19	2709.61	2424.62	3142.62	2556.82	5729.74	6276.56	3136.33	3671.34	4509.78	4809.65	4666.35	4877.82	3041.06	4291.05	5004.41	4364.84	4415.4	6010.67	6351.71	4942.39	6769.98
	GBAA4309	deoB;phosphopentomutase;similar to GP:2558482, and SP:P46353; identified by sequence similarity; putative	GBAA4309_at	51	2828.78	2108.27	2663.31	2591.46	1621.65	1828.49	8098.22	11195.2	2392.24	2206.53	2948.91	11055.6	10400.2	9307.46	9417	8719.37	2464.1	2532.89	2524.63	2765.53	3355.41	3066.57	2400.18	2164.92	1990.37	1866.07	2674.38	2136.01	5326.32	5143.87	2545.06	2942.06	3368.89	4653.72	3795.29	5770.86	3334.17	4516.39	6196.58	5861.24	4985.54	6868.16	7166.35	5834.2	7104.32
	GBAA4274	nagA;N-acetylglucosamine-6-phosphate deacetylase;identified by match to PFAM protein family HMM PF02612	GBAA4274_at	51	3350.34	2767.66	2912.81	1810.34	1433.39	1537.12	6336.73	5422.75	2239.57	2390.88	2626.09	7687.06	6414.38	4974.41	6786.48	5032.18	1486.68	1577.61	1538.85	1076.48	1299.24	1044.31	1228.31	1337.47	1245.62	1458.63	1983.39	1961.46	4810.24	3728.71	2076.88	1846.3	2280.01	2968.21	2198.89	3519.65	1828.49	2687.89	3552.74	2866.4	2826.64	3884.97	3988.07	2873.34	4138.83
	GBAA4167	hypothetical protein;identified by Glimmer2; putative	GBAA4167_at	51	2847.29	3179.12	3078.37	2216.35	2411.68	2334.71	5664.04	6375.74	1928.75	1946.35	1718	4644.68	4611.58	4708.99	3927.55	4030.65	1571.26	1832.33	1699.51	1253.18	1202.75	1559.17	1506.41	1415.41	1718.53	1649.11	2044.95	2722.46	5358.69	3578.69	3035.82	3000.5	3099.89	2528.56	3252.18	3103.24	3339.52	3085.4	2969.9	4146.62	3141.56	3024	3804.67	3716.21	3329.7
	GBAA5195	fbp-1;fructose-1,6-bisphosphatase, class II;similar to GB:X06323, SP:P09001, and PID:34754; identified by sequence similarity; putative	GBAA5195_at	51	5772.73	4841.48	5011.35	2962.35	2498.03	3039.89	6541.1	6571.52	1342.97	1774.31	1533.94	7482.57	6378.58	5972.32	6261.38	5812.2	1396.68	1586.2	1896.79	1531.27	1469.87	1449.99	1307.18	2152.31	1686.54	2594.9	2541.77	4580.96	4115.48	2636.79	3250.03	4667.07	3140.78	4876.69	3480.32	5377.96	3894.8	3826.66	5774.25	5597.3	4719.81	7094.47	7083.53	5174.25	7095.78
	GBAA0955	transcriptional regulator, TetR family;similar to GP:17133703, and GP:17133703; identified by sequence similarity; putative	GBAA0955_at	51	2239.5	2002.8	1894.57	1500.24	1475.93	1986.14	7616.99	6864.66	1335.82	1446.02	1196.67	3132.27	2223.33	2023.04	5650.87	2321.83	1427.41	1564.68	1482.63	1950.1	1796.05	1789.97	1880.25	2226.48	1383.61	1703.71	1402.42	1735.52	5696.35	3217.23	1760.58	1923.23	1573.68	1952.87	1596.4	2469.12	2120.16	1934.35	2654.9	2936.16	2255.29	3186.13	3334.27	2935.08	3508.06
	GBAA4281	ribT;ribT protein;similar to GB:J03071, and PID:183150; identified by sequence similarity; putative	GBAA4281_at	51	2925.42	2534.84	2467.95	4314.54	3263.28	3860.5	5046.55	4045.97	4192.45	4536.63	4194.13	7215.13	5354.47	5543.89	6075.13	6106.11	4485.24	4657.23	4557.37	4835	4476.53	4674.49	4478.67	5032.34	1902.65	2907.74	2598.19	2612.6	4013.67	2947.91	2078.87	1798.88	1618.13	2373.8	2455.35	4417.85	5526.14	4770	6493.69	8801.89	5943.31	7853.44	10240.3	6549.07	8403.97
	GBAA4348	transcriptional regulator, MarR family;similar to GP:15023772, and GP:15023772; identified by sequence similarity; putative	GBAA4348_at	51	2063.61	2002.19	2212.87	2553.28	2247.94	2257.17	4282.2	3495.75	2665.82	2358.77	2686.82	2923.3	3442.01	3453.71	2713.37	2988.04	2658.59	2581.22	2537.23	2014.32	2561.43	2632.66	1779.74	1755.4	1403.22	1261.68	1311.5	1448.14	4081.8	3519.76	1442.79	1501.22	1431.47	1732.5	1982.01	4269.15	2647.84	3491.99	7678.06	9889.84	6291.77	9966.21	11380.5	8512.97	10174.2
	GBAA5290	l stress protein 20U;general stress protein 20U;similar to SP:P80879; identified by sequence similarity; putative	GBAA5290_at	51	4258.82	6263.9	5593.67	6322.3	6589.07	5909.41	7472.42	4825.98	8129.87	8125.73	7805.51	7464.71	11680.7	11279.7	7661.38	10442.4	9796.06	9055.81	8787.36	8190.11	7642.27	6693.8	3296.96	6250.87	2798.2	4301.51	1856.4	4870.08	5586.69	9352.9	2001.32	5422.34	3232.99	3969.85	4281.28	4171.24	3920.1	6977.75	8363.89	9526.96	12568.1	13690.5	14659.7	12307.9	14883.1
	GBAA4520	conserved hypothetical protein;similar to GB:L34355, GB:L34355, GB:L35853, GB:L46810, GB:U08895, PID:511587, PID:533184, PID:557731, PID:950329, GB:L34355, GB:L34355, GB:L35853, GB:L46810, GB:U08895, PID:511587, PID:533184, PID:557731, and PID:950329; identified by sequence similarity; putative	GBAA4520_at	51	3835.34	3819.71	3911.47	4812.76	4861.15	4956.12	4871.51	2206.5	3810.24	3999.77	3608.21	5829.07	6447.59	6416.56	4943.14	6472.69	3823.83	3602.82	4111.55	4580.82	4540.33	4298.99	4593.97	3897.15	3002.95	2580.86	2605.92	2813.56	4191.41	4748.72	2512.86	2510.85	2512.24	2883.99	3115.99	4318.13	3560.42	4547.89	4439.76	5282.32	5688.81	4962.46	4663.19	6256.95	4732.64
	GBAA1502	conserved hypothetical protein;similar to SP:P50726; identified by sequence similarity; putative	GBAA1502_at	51	2866.97	3383.51	5510.31	7607.37	11478.3	9860.46	5418.16	3958	2356.52	2275.27	2330.79	7341.23	7845.93	8314.92	7265.69	8373.57	2197.23	2222.03	2793.2	2669.76	3204.66	3338.18	4741.04	2047.89	3827.55	2277.23	3731.88	4123.42	2554.85	4947.11	4721.71	5211.15	5038.08	4311.34	5326.81	3962.15	3500.82	5844.55	5003.4	5282.57	5955.59	5111.54	7722.69	6645.48	5494.7
	GBAA0254	transcriptional regulator, PemK family;identified by match to PFAM protein family HMM PF02452	GBAA0254_at	51	8279.36	8906.99	8807.58	6141.6	6881.62	6510.02	8189.61	7326.77	5437.15	5656.1	4838.65	4250.43	4273.49	3337.57	3571.74	3240.57	5331.9	5227.64	5416.83	3824.72	3657.84	4065.54	4094.41	3779.41	7789.05	6083.09	5975.38	8922.78	7917.87	9137.01	8094.6	10311.3	10029.2	8013.02	9132.36	5745.21	5819.91	6296.91	6277.63	6729.09	6413.3	6978.3	7500.01	7538.73	7485.11
	GBAA0253	conserved hypothetical protein;identified by Glimmer2; putative	GBAA0253_at	51	7895.8	8332.23	8196.05	6329.52	6354.64	6414.87	8287.27	7304.1	5782.35	6000.38	5339.55	4885.42	4504.56	3772.13	4137.3	3648.77	5709.71	5500.97	5718.26	3792.37	3738.21	4397.59	4660.95	4481.43	7558.85	6696.39	7331.05	8908.49	7746.42	9005.14	8017.6	9660.79	9626.16	8251.58	8499.45	6154.3	6259.84	7440.23	6904.46	6895.95	7628.15	7329.47	8123.84	7589.92	7529.31
	GBAA2422_at	cspA-2;cold shock protein CspA;similar to SP:P35088, PID:454074, SP:P35088, and PID:454074; identified by sequence similarity; putative	GBAA2422_x_at	51	2747.85	2645.67	3263.68	1396.16	1389.55	1327.57	4940.02	3850.09	1477.73	1732.39	1375.8	2380.98	1807.8	2090.95	2655.11	2152.27	1246.41	1062.11	1331.57	1362.21	1343.96	1690.47	1459.28	2058.27	2631.32	2587.11	2568.95	4433.06	3533.46	5629.31	3950.25	5131.27	3644.44	2815.72	3453.65	1860.07	3319.6	2325.34	2048.46	2128.29	2138.45	1792.98	2919.78	2412.27	2414.24
	GBAA2422	cspA-2;cold shock protein CspA;similar to SP:P35088, PID:454074, SP:P35088, and PID:454074; identified by sequence similarity; putative	GBAA2422_at	51	2552.37	2410.9	3041.72	1320.98	1250.72	1233.24	4784.87	3849.38	1364.36	1584.98	1262.66	2256.62	1672.17	1958.2	2348.9	1935.25	1141.81	1004.2	1222.85	1272.6	1219.2	1530.9	1365.24	1983.23	2484.02	2565.31	2409.82	4251.28	3282.76	5321.06	3862.34	5004.95	3513.04	2731	3278	1841.7	3340.08	2234.01	1953.62	2120.14	1990.86	1709.23	2586.08	2383.22	2321.83
	GBAA0863	conserved hypothetical protein;similar to GP:3688819, and GP:3688819; identified by sequence similarity; putative	GBAA0863_at	51	3879.05	3511.9	3583.77	3687.84	2975.17	2938.66	5069.01	3868.01	3103.92	3375.08	3338.23	2240.67	1852.29	1844.77	2169.56	1492.72	3346.73	3599.88	3190.95	3222.24	3331.09	3253.39	2870.47	3691.66	5296.44	7305.8	6855.57	9498.22	3434.07	4614	8500.39	9326	7692.4	7375.16	6247.02	6641.49	7165.8	5957.44	7194.03	4763.17	5707.35	5794.76	4077.28	5129.7	5570.45
	GBAA4675	conserved hypothetical protein;identified by Glimmer2; putative	GBAA4675_at	51	13758.2	14124.2	13968.5	12037.3	11682.1	11896.4	15360	15671.4	9291.12	10326.7	10110.6	15961	14749.2	15243	16041.5	15565.9	8530.04	8365.57	9396.42	7640.04	7551.28	9021.82	7915.17	8443.43	6840.69	6737.18	8652.82	7736.63	13483.8	15757.4	7540.01	8096.47	6502.19	5129.93	5566.15	5020.56	5478.89	6169.41	7369.7	8765.46	7699.76	8656.82	12154.8	7974.95	9530.77
	GBAA4676	rplU;ribosomal protein L21;identified by match to PFAM protein family HMM PF00829	GBAA4676_at	51	13619.8	13544.4	14149	11876.4	11690.8	11772.3	15250.3	15259.7	9608.97	9843.9	10262.1	16269.6	14929	15252.1	15779.3	16014.5	8560.6	8679.27	9687.79	7466.79	7888.38	9738.1	8038.51	8318.25	6772.47	6688.64	8457.64	8098.59	13547.1	16472.2	7665.88	8088.74	6682.47	5116.11	6061	5253.57	5888.86	7075.13	7511.01	9042.85	8155.84	8475.25	12277.8	8578.04	9564.48
	GBAA4674	rpmA;ribosomal protein L27;identified by match to TIGR protein family HMM TIGR00062	GBAA4674_at	51	10766.6	11554.2	12539.1	8155.83	9287.53	8113.07	12888.5	12507.8	6249.81	6890.43	6208.14	11396.4	11346.6	11005.9	11332.8	11760.2	5193.66	5039.09	5664.38	4520.91	4798.24	6149.84	4371.44	4164.04	4937.88	3505.2	3815.35	4519.66	11337.4	13704.9	4387.84	5637.38	4315.86	2629.97	4168.15	2873.43	3129.57	3462.45	4459.58	5458.82	4215.91	5453.68	8736.85	5311.47	6242.78
	GBAA3945	rpsO;ribosomal protein S15;similar to SP:P21473; identified by sequence similarity; putative	GBAA3945_at	51	10761.5	10614.2	11841.9	7002.12	7744.87	7539.19	14649.5	15406.5	6975.4	6721.01	6467.11	14408.1	13403.6	12848.8	13143.3	12679.2	6615.34	6200.4	6574.67	5602.82	5816.15	8085.24	5243.46	5244.44	5152.44	4955.82	5332.48	7161.05	14391.7	14344.7	6845.23	6469.3	5189.43	4349.06	5192.63	4531.8	4543.28	4319.53	6080.38	8652.42	5415.83	7894.1	12474.9	8210.09	11288.9
	GBAA4533	gatB Yqey domain protein;similar to GP:10173971, and GP:10173971; identified by sequence similarity; putative	GBAA4533_at	51	12076.6	12308.9	12497.8	11208.3	10138.8	10388.2	13952.1	14435.2	10996.8	11116.2	10990.6	13551.7	12274.4	11528.6	13105.1	12189.5	10684.1	10853.6	11381.5	9714.12	9892.74	9980.51	10085.5	9924.51	8793.74	10131.8	9506.42	9902.2	13931.1	13289.6	10455	9848.61	8957.52	8220.23	8217.56	8585.33	7628.51	8364.41	9889.99	9838.14	9323.98	10867.2	12003.4	10072.6	11774.1
	GBAA4534	rpsU;ribosomal protein S21;similar to SP:P21478; identified by sequence similarity; putative	GBAA4534_at	51	14775.6	15320.2	15444	14439.2	14722	14676.7	17596	18842	15338.2	14408.5	15164.2	15657.4	15024.6	14547.8	15797	15702.8	14243.8	14761.1	14918.9	12587.7	12437.2	14522.7	13373.9	13956.4	12466.8	13516.5	13506	13637.4	16852.6	15677.7	13511.9	13333.5	13247.1	11371.3	11730.7	11867.1	10827.7	12234.9	12331.1	12819.5	12971.4	13621.9	14548.3	13631.1	14544.7
	GBAA4819	infC;translation initiation factor IF-3;similar to SP:P55872; identified by sequence similarity; putative	GBAA4819_at	51	13305.6	12096.1	12610.8	8758.68	8040.36	8734.43	12737.4	12920.3	5498.59	6534.14	6354.44	12087.3	10127.3	10143.4	12828.2	12243	5133.65	5677.5	6112.04	3724.4	3575.38	4622.46	3364.16	4085.58	3738.96	4885.57	5422.91	6149.55	12872	11645.6	5687.22	4959.17	4199.23	4021.15	3620.19	5661.59	3725.55	4822.11	7526.29	8539.12	6789.62	9349.59	9622.44	7950.88	9314.63
	GBAA4818	rpmI;ribosomal protein L35;similar to SP:P55874; identified by sequence similarity; putative	GBAA4818_at	51	13232	12818.2	12871.2	9042.44	9619.93	9697.66	13867.5	14437.9	6505.41	7306.35	6980.55	12988.2	10771.8	11214.5	13404.6	12987	6136.4	6644.87	6884.06	4052.34	4025.07	6205.37	4061.97	4219.75	4414.58	4622.33	5405.23	6806.39	13159.3	14016.8	6202.6	6255.41	4712.77	4491.81	4318.99	5947.71	4109.52	5037.15	7759.69	8568.26	6722.04	8713.32	9778.42	8703.93	9414.83
	GBAA3834	glnR;transcriptional repressor GlnR;similar to GB:X67055, GB:X14690, PID:1628399, PID:288563, and PID:35465; identified by sequence similarity; putative	GBAA3834_at	51	6495.88	6256.86	6532.63	5809.96	4824.94	4251.22	10191.2	10213.4	8221.37	7445.29	7724.6	14308.5	13975.4	14637.3	15406.2	15583.7	7377.2	7738.55	6892.77	3776.38	5757.62	5446.13	2082.72	2089.02	2261.56	2684.75	3063.69	2818.11	8825.93	7646.29	3076.9	2980.54	2139.87	2757.14	2746.07	3720.8	2712.74	3317.92	4686.47	4259.81	3750.57	5377.55	7062.82	5288.84	6124.01
	GBAA3833	glnA;glutamine synthetase, type I;similar to SP:P12425; identified by sequence similarity; putative	GBAA3833_at	51	6159.15	5911.15	7125.82	3996.5	3678.48	3207.57	11161.4	9797.14	7454.83	5957.89	5022.73	12886.5	12660.5	12350.3	13221.7	13269.1	6114.4	4979.71	4159.04	2605.97	4139.03	3910.21	1337.93	1360.09	1383.21	1329.48	1391.93	2293.76	10539.3	11009.6	1567.77	2424.62	1169.93	2081.79	2065.45	2680.07	1774.15	1745.23	3635.13	2616.51	1912	4232.13	5992.53	3604.94	5135.47
	GBAA3984	conserved hypothetical protein;similar to GB:L19067, GB:U33838, GB:Z22949, GB:Z22953, GB:M62399, SP:Q04206, PID:189504, PID:415825, PID:415831, GB:L19067, GB:U33838, GB:Z22949, GB:Z22953, GB:M62399, SP:Q04206, PID:189504, PID:415825, and PID:415831; identified by sequence similarity; putative	GBAA3984_at	51	9385.41	9007.37	9528.14	7214.02	6129.4	7182.95	11483.9	12969.8	6703.1	7080.05	7360.27	16802.8	17393.2	16506	15632.1	15783.4	6202.88	6918.42	6769.56	5486.58	5379.46	5032.18	5294.8	5503.52	3652.65	3884.13	3965.51	3435.02	10098.6	6975.28	3558.17	4628.17	3390.61	3100.04	3053.51	2896.92	2449.52	3356.5	3931.85	4212.92	4023.95	4981.93	5691.88	4359.12	5897.77
	GBAA3983	ffH;signal recognition particle protein;similar to SP:P37105, GB:M82827, GB:X56058, SP:P29590, SP:P29591, SP:P29592, SP:P29593, SP:Q00755, and PID:182796; identified by sequence similarity; putative	GBAA3983_at	51	9838.13	8811.65	9493.24	7694.53	6807.76	7173.65	12044.2	12930.3	6670.94	7602.8	7032.94	16271.6	16747.7	15945	14807.6	14929.7	6516.54	6738.74	6575.27	5734.94	5838.24	4996.85	5501.23	5819.46	3593.01	3754.85	3381.69	2875.91	9961.91	8728.37	2994.13	2714.37	2396.26	1516.5	1934.17	1162.2	1154.07	1693.31	1508.27	1936.83	1903.32	3116.47	4474.73	2530.66	4879.62
	GBAA_pXO1_0067	hypothetical protein, (pXO1-45);identified by Glimmer2; putative	GBAA_pXO1_0067_at	51	3379.29	3425.13	3193.81	2557.81	2304.25	2427.91	6070.45	8162.39	2681.73	2669.4	2716.51	6614.31	6548.26	6520.97	6469.4	5309.85	2786.37	2900.09	2967.93	2778.69	3074.86	2743.49	3350.65	3538.75	2490.38	2864.45	2371.02	3104.39	4016.14	3644.1	2223.88	2295.42	2036.21	2489.99	1652.95	2865.87	1219.33	1870.51	2870.2	2042.78	2215.22	2971.32	2856.34	2107.26	3179.9
	GBAA5478	hypothetical protein;identified by Glimmer2; putative	GBAA5478_at	51	13139.8	14238.7	12423.4	18930.4	18998	18805.9	13426.5	13877.3	13874.3	16780	12562.5	17123.1	19692.1	18068.5	15017.4	15800.9	14398.3	15806	15087.3	4662.32	4085.45	5207.29	4320.79	2642.41	3207.03	2677.22	2906.67	2619.74	12248.3	10905.7	2184.33	2263.16	2415.32	2260.72	2639.24	2204.79	2345.03	3631.37	4239.57	8745.48	6764.34	7157.52	12853.8	8836.41	9277.95
	GBAA5721	rpsR;ribosomal protein S18;similar to SP:P21475; identified by sequence similarity; putative	GBAA5721_at	51	8973.01	8693.87	10202	5748.49	7596.24	6101.22	11351	12000.3	4967.82	4567.08	4876.54	8962.92	8178.64	8003.4	8644.16	9236.15	4272.77	3880.84	4360.54	2694.87	3253.84	4810.91	1893.61	2057.76	2040.83	1483.8	1726.31	3029.23	9638.04	13498.8	2256.76	3853.78	2630.34	2728.98	2806.46	2780.96	2877.25	2346.19	3484.25	3546.67	2423.24	3931.3	4654	3371.17	4325.86
	GBAA3982	rpsP;ribosomal protein S16;similar to SP:P21474; identified by sequence similarity; putative	GBAA3982_at	51	8594.45	9000.56	9946.57	5626.62	5776.2	5444.53	11164.3	11819.2	4641.46	4877.67	4644.24	11252.8	10843.4	10478.9	10327.2	10496.5	3890.25	3830.73	4258.56	2487.31	2463.91	3551.1	1846.13	2004.84	1908.17	1833.39	2230.64	2897.49	10089.4	12385.9	2561.71	3886.35	2348.17	2464.52	2348.43	2371.49	2842.37	2338.57	3261.97	3111	2736.73	3312.9	3536.62	3041.2	3295.03
	GBAA5723	rpsF;ribosomal protein S6;identified by match to TIGR protein family HMM TIGR00166	GBAA5723_at	51	13013.9	12658.5	13514.8	10274.8	8919.48	9894.87	13700.6	14318.6	8213.63	8713.18	9116.89	14390.8	12028.4	12359.6	14044.1	13497.7	7585.34	7771.66	8217.94	5578	5697.94	7870.03	5119.65	5794.84	4035.5	5517.96	7167.46	6514.73	13075	14668	6885.64	6516.13	5435.56	5305.91	4508.39	5602.99	5416.32	5334.12	6837.62	7385.73	6133.28	8344.31	8645.21	6619.61	8262.9
	GBAA5722	ssb-1;single-stranded DNA-binding protein;similar to GB:J03490, SP:P09622, PID:1339989, PID:181575, PID:307137, GB:J03490, SP:P09622, PID:1339989, PID:181575, and PID:307137; identified by sequence similarity; putative	GBAA5722_at	51	16281.4	16914.8	16573.6	14727	12862.3	14049.5	17659	18671	12342.1	13505.2	13160.9	17284.9	14835.2	15599.5	16703.6	16397.7	11453.7	12252	13277.1	9063.92	9941.96	12512.6	9002.08	10623	7575.53	8440.56	10796.8	10108.9	16751.1	17187.4	10493.8	9313.77	8237.33	7985.02	7329.92	9051.06	8330.69	8269.27	9843.59	10447.6	8907.67	10962.9	11092.8	9769.67	11162.4
	GBAA4908	rpsD;ribosomal protein S4;identified by match to TIGR protein family HMM TIGR01018	GBAA4908_at	51	14436.8	13718.4	15126.9	8689.58	9974.51	9332.03	14354.5	13980.6	7429.81	7397.35	7474.39	14817.6	14312.9	14016.8	14110.5	14803	6882.25	6913.52	7723.17	4375.22	5316.96	6400.85	3145.34	3949.46	3246.22	3922.46	3428.72	6831.94	11646	14956.2	4766.32	6219.25	4370.9	4397.33	4568.06	4499.36	3915.27	3965.39	5532.01	4783.17	4076.96	4725.64	4398.61	4801.87	3478.12
	GBAA0106	rpsG;ribosomal protein S7;similar to SP:P21469; identified by sequence similarity; putative	GBAA0106_at	51	17703.7	17578.1	18108.4	14700	14090.7	15377.3	17656.6	16709.1	12913.1	12630.8	13300.7	12704.6	10865.5	11575.1	13429	12400.8	11886.3	12351.3	12048.1	5737.95	6522.47	10235.3	4821.23	5614.58	6712.1	7221.36	8433.82	9098.65	19202.3	17786.9	9543.58	8455.3	8656.43	6063.53	6809.44	5836.72	5133.49	6268.44	6187.32	7576.47	6497.38	5982.29	6143.68	7012.05	5742.55
	GBAA0113	rplB;ribosomal protein L2;similar to SP:P42919; identified by sequence similarity; putative	GBAA0113_at	51	17074.4	16792.5	16793.8	15133.4	14223.8	14712	17962.7	18221.5	12572.9	13313.6	13878.1	20295	18327.2	18034	18642.9	18381.5	11933.7	11300.9	12006.8	6007.05	6883.95	7242.1	4137.11	5371.34	5322.88	7099.84	8555.47	8946.08	17590.8	18166	9209.29	8281.15	7087.7	6354.45	5393.49	7484.66	5611.12	6264.1	8446.69	9709.63	7108.82	8139.66	7852.83	7844.86	8053.77
	GBAA0114	rpsS;ribosomal protein S19;similar to SP:P21476; identified by sequence similarity; putative	GBAA0114_at	51	16525.6	16565.9	16488.5	14240.1	13561.3	14275.2	18347.8	18412.1	12511.4	12514.5	14033.5	19937.4	18045.7	18597.8	18498.9	18108.9	11902.8	12319.3	12092.9	6202.11	6817.21	6979.81	3841.73	5259.01	5229.18	7768.06	8995.3	8455.03	17970.5	18172.7	9422.66	8044.34	6942.67	5993.91	4995.31	7306.35	5533.37	5979.7	8348.43	9825.1	7234.84	8310.94	7555.25	7615.93	8017.23
	GBAA0112	rplW;ribosomal protein L23;similar to GB:M83773, GB:X78121, SP:P24386, PID:339023, PID:36747, and PID:460795; identified by sequence similarity; putative	GBAA0112_at	51	17683.8	17437.2	17290.5	16460	15372.1	16201.7	19520.5	19954	13778.2	13867.7	15145.3	21643.8	19540.6	19790.4	20203.2	19995	13160.3	13486.9	14194.3	7201.91	7537.2	11345.6	5786.72	6653.27	7792.65	8530.3	11018	9911.2	19045.2	19746.9	10849.7	10015.3	8299.79	7340.67	6775.61	8690.11	6160.19	8068.92	9797.27	10344.5	9081.97	9468.68	8682.35	9377.74	9214.81
	GBAA0111	rplD;ribosomal protein L4;similar to SP:P42921, GB:M83773, GB:X78121, SP:P24386, PID:339023, PID:36747, and PID:460795; identified by sequence similarity; putative	GBAA0111_at	51	17119.5	16771.8	17866.6	14731.8	15074.5	15497	18709.4	18985.7	12619.9	13167.9	14002.3	20737.8	18788.3	18813.5	19912.6	19503.4	12040.9	12608.5	12871.2	6295.07	7199.02	10864.1	5394	5856.09	6998.88	7584.78	9481.1	9156.2	18762	18410.4	9824.05	9327	8019.95	6542.32	6513.33	8055.63	5948.08	7006.11	9178.66	9854.4	8259.85	8817.36	7925.69	8519.67	8379.26
	GBAA0115	rplV;ribosomal protein L22;identified by match to PFAM protein family HMM PF03123	GBAA0115_at	51	19370.6	17141.4	17866	16300.2	16185.5	16011.1	20772.3	21389.4	14454.4	14227.8	15607.5	21490.2	19628.8	19720.1	19578.7	18989.2	13267.5	13414.8	13919.5	6928.56	7434.17	10856.8	5028.84	5701.1	7506.84	8108.71	10289.9	10016.3	20139.2	19814	10738.6	9666.31	8259.09	6743.11	6638.42	8226.81	6124.77	6979.49	9235.44	10335.2	8051.04	9144.48	8269.92	8456.98	9064.76
	GBAA0110	rplC;ribosomal protein L3;similar to GB:M83773, GB:X78121, SP:P24386, PID:339023, PID:36747, and PID:460795; identified by sequence similarity; putative	GBAA0110_at	51	18038.4	17455.2	17344.7	14760.8	14667.4	15014	18787.7	18096.6	11125	12527.3	12720.9	21141.6	19422.9	18854.7	20195.7	19839.9	10677.8	10997.4	12095	6191.23	6454.25	9410.91	4680.76	5813.63	6603.1	7744.27	8869.3	8721.52	18261.4	17783.6	8792.39	9562.56	7223.37	6527.8	6145.48	7715.91	6200.39	6511.62	9081.81	10205.5	7699.27	8673.51	7969.41	8211.98	8039.5
	GBAA0109	rpsJ;ribosomal protein S10;similar to SP:P21471; identified by sequence similarity; putative	GBAA0109_at	51	14255.7	13239.3	15032	11485.5	11100.1	11972	15624.3	15648.9	8976.72	9062.1	10202.7	18399.3	16474.5	17238.1	18534.8	18275.5	7576.94	8371.63	8593.78	4283.05	4752.89	7353.02	3077.61	4382.91	4129.65	5531.59	6530.41	6994.45	15427.6	14827.4	7174.09	6900.31	5448.14	5188.94	4450.31	6564.53	5222.89	5868.92	7549.88	9076.36	6814.26	7313.34	7157.63	7392.34	6978.82
	GBAA0105	rpsL;ribosomal protein S12;similar to SP:P21472; identified by sequence similarity; putative	GBAA0105_at	51	17150.6	16641.7	17354.8	13673.2	13410	14301.9	17714.9	17050.7	12313	12901.4	12581.3	16266	16418.7	15867.1	16991.9	16509.1	11813.8	12153.5	12260	6657.17	6780.94	8797.94	6117.78	6776.34	8642.14	8837.36	9833.57	9895.93	16928.9	16796	10122.9	9525.92	9281.66	6968.4	7518.17	6780.51	5999.28	7437.94	7809.61	8711.16	8047.68	7962.41	7931.79	8377.96	7806.84
	GBAA0123	rpsN;ribosomal protein S14;similar to SP:P12878; identified by sequence similarity; putative	GBAA0123_at	51	14913.4	14629.9	15135.5	11441.2	12219	12186.5	16831.6	17105.7	11520.1	10414.6	12411.9	15251.5	13224.4	12551.1	12467.5	9933.39	10408.5	10549.6	11026.5	4620.97	5248.64	9821.48	3460.37	3529.76	5667.01	5133.1	7494.59	6857.68	16850.3	16965.2	8007.1	7186.49	6271.82	5680.22	5783.07	5960.37	4872.11	5511.67	6772.07	7742.13	6178.92	6933.47	6469.1	7255.17	6807.54
	GBAA0120	rplN;ribosomal protein L14;similar to GB:M33388, GB:M20403, GB:M24499, GB:X08006, SP:P10635, PID:181304, PID:181350, PID:30451, and PID:522195; identified by sequence similarity; putative	GBAA0120_at	51	16947.2	16044.9	16723	12911.2	13642.7	13661.4	18692.7	18592.6	12204.9	11224.4	13469.4	16595.8	14616.8	14582.4	14157.8	12790.5	11302.8	11349.3	11678	5264.03	5957.17	10436.6	3557.46	3728.89	5309.19	5723.99	8029.35	7646.4	18903.3	18326.3	8658.03	7147.81	6503.8	5872.72	5862.05	6829.41	5365.95	6015.48	7414.49	8754.11	6688.44	7796.61	6935.07	7601.28	7394.16
	GBAA0122	rplE;ribosomal protein L5;similar to SP:P12877, GB:L06801, GB:U10307, GB:U31120, GB:X69079, SP:P35225, PID:1045452, PID:1127548, PID:186276, PID:580330, and PID:673420; identified by sequence similarity; putative	GBAA0122_at	51	17879.2	18393.7	17904.1	14946.3	14656.1	15205.7	19370	19697.3	14666.2	14284.9	15747.4	16589.2	14885.8	15591.6	15243	12735.6	14164.1	14745.4	14584.6	6971.09	7470.58	12233.8	5174.8	5626.79	6961	8215.02	11032.4	9291.4	18127.4	19459.2	10867.8	9096.81	8888.88	7387.09	7579.27	8133.99	7072.96	7918.59	8974.93	10680.1	8765.46	8948.82	8145.79	8682.07	8518.22
	GBAA0116	rpsC;ribosomal protein S3;identified by match to TIGR protein family HMM TIGR01008	GBAA0116_at	51	18803.9	18439.6	17878.7	15373	16027.6	16101.1	20003.3	19310.1	14195.6	13638.3	15340.6	19150.9	18052.1	18070.2	17059.1	17061	13372.6	13332.7	14019.2	6361.69	6910	11638.3	4996.08	5058.63	7610.07	7561.06	9909.37	9158.44	18586.6	19032.9	9837.53	9036.85	8666.02	5968.64	6403.31	7756.82	5550.29	6785.75	8647.75	9599.49	7876.22	8552.95	7504.05	8647.88	8093.22
	GBAA0119	rpsQ;ribosomal protein S17;similar to SP:P12874, GB:X58531, SP:P25391, and PID:34226; identified by sequence similarity; putative	GBAA0119_at	51	18562	17048.9	17625.3	14286.5	14115.5	14869.6	18701.3	18945.6	13264	12938.1	14605.8	18062.4	15810.9	16195.3	16560.1	14653.6	13039	12714.4	13462	6083.09	6652.35	10844.1	4831.94	4615.28	6526.29	6920.77	8886.69	8207.69	19447.8	19356.3	9633.89	8067.31	7829.38	6507.71	6712.41	7094.8	5913.15	6958.1	8277.45	9208.99	7739.61	8453.98	7594.25	8611.57	8008.95
	GBAA0117	rplP;ribosomal protein L16;similar to GB:M37712, GB:U04819, GB:U07704, GB:U07705, GB:M88553, GB:M88554, GB:M88555, GB:M88557, GB:M88558, GB:M88559, GB:M88560, GB:M88561, GB:M88562, GB:M88563, GB:M88565, SP:P21127, PID:189496, PID:507158, PID:507160, PID:507162, PID:507164, PID:507166, PID:507168, PID:507427, and PID:507429; identified by sequence similarity; putative	GBAA0117_at	51	16568.2	16603.3	16841.2	13780.1	13842.9	14274.8	17557.5	18097.2	12756.2	12674.9	13981.4	18501.7	16355.8	16307	16013	15572.6	11988.2	12228.3	12889.1	6137.35	6334.1	10097.2	4424.18	4389.67	6233.65	6850.4	9171.02	7900.55	17258	17909.6	8998.61	7987.12	7482.1	6206.7	6370.24	7228.27	5904.04	6437.46	8084.74	8759.78	7442.31	8028.1	7064.89	7612.06	7570.05
	GBAA0118	rpmC;ribosomal protein L29;identified by match to TIGR protein family HMM TIGR00012	GBAA0118_at	51	15953.4	16296.7	17100.7	12774.1	13223.8	13219.5	17121.8	17034.4	12834.4	12373.5	14177.6	18179.4	15772.9	15167	15962.5	14325.3	12452	12650.5	13369.1	6792.76	5980.34	10107	4542.22	4273.29	6455.25	7449.42	9970.98	7395.64	16338.2	17839.6	8986.83	8208.3	7579.27	6429.62	6224.43	6593.23	5798.51	6594.86	8034.41	8450.59	7169.11	8123.97	6897.33	7372.65	7431.53
	GBAA0121	rplX;ribosomal protein L24;similar to SP:P12876; identified by sequence similarity; putative	GBAA0121_at	51	11997.3	12392.8	12323.7	10328.6	10329.6	10586.2	14541.5	15175.5	10236.8	9392.93	10966.1	14796.6	12475.6	12307.7	12468.5	11047.2	9901.14	9505.25	9768.02	4745.13	5127.08	8365.31	2820.81	3258.85	3931.54	5002.48	7077.31	6531.72	14473.1	15423.6	7206.12	6239.22	5352.49	5198.39	4986.62	5988.37	5040.18	5392.32	6392.67	7953.83	5415.99	6541.1	6349.45	6463.52	6372.49
	GBAA0124	rpsH;ribosomal protein S8;similar to GP:1044978, and SP:P12879; identified by sequence similarity; putative	GBAA0124_at	51	14556.8	16019	15159.3	10480.4	10875.7	11534.3	15584.9	15036	10953.8	10347.7	12148.8	13799.6	11901.7	10905.4	9944.11	8325.18	10842.4	10652.2	11449.6	4643.17	5063.39	8633.89	3687.73	3158.99	5172.73	5660.2	7656.07	6119.59	15228.2	16457.2	7382.09	6800	6466.21	5041.73	5312.13	5374.4	4485.58	5393.58	6554.02	7092.72	5898.94	7114.95	5916.8	6355.91	6500.28
	GBAA0100	rplL;ribosomal protein L7 L12;similar to SP:P02394; identified by sequence similarity; putative	GBAA0100_at	51	14443.9	14805.3	14585.3	12546.4	11755.5	12069.3	15517.1	15379.9	9911.68	10539.5	10634.8	15775.4	14498.6	14420.3	15333.7	15164.2	9144.77	10404.9	10029.7	5569.15	5611.03	5555.18	4383.79	5712.37	5097.14	6889.26	7421.57	7602.21	15777.3	16206.5	7754.07	6857.9	6699.49	5348.61	4418.26	4945.74	3991.03	4230.23	4816.33	5669.9	4428.76	6224.24	7556.77	5438.24	6854.62
	GBAA0099	rplJ;ribosomal protein L10;similar to SP:P42923, GB:M83773, GB:X78121, SP:P24386, PID:339023, PID:36747, and PID:460795; identified by sequence similarity; putative	GBAA0099_at	51	16614.8	16557.5	16661.2	15204.7	15057.8	15699.4	17874.8	18508.8	11483.7	11983.1	12942.2	17803.6	16556.2	16326.6	17418.1	17542.3	9645.62	10797	11535.9	3900.21	4536.69	9132.22	4350.79	5410.39	6331.07	7345.31	9026.82	9507.73	18679.1	17236.5	9455.41	7566.43	7990.45	5963.03	5513.96	5522.73	4061.65	4834.47	5598.24	6963.14	5413.98	7368.33	9409.46	7291.04	8294.67
	GBAA3965	rpsB;ribosomal protein S2;similar to SP:P21464; identified by sequence similarity; putative	GBAA3965_at	51	16214.7	15663.2	15958.3	13502.3	12442	13067.1	15951.9	16668.9	9847.84	10469.2	10709	12006.7	11624.3	11628.2	12704.6	12016.6	9184.59	10059.6	10362.3	3818.12	4919.88	7749.53	4461.37	5226.03	7459.88	8374.86	9184.45	10590.1	17158.8	16086.5	10261.6	9502.01	8799.42	5510.56	6349.84	4576.66	5013.28	5693.71	5762.32	7504.17	6202.49	6640.15	7949.28	7096.1	7387.32
	GBAA0104	ribosomal protein L7A family;similar to SP:P46350; identified by sequence similarity; putative	GBAA0104_at	51	13279.3	13870	13632.4	10808	11030.5	11651	15234.5	15276.9	9501.43	9391.92	9793.2	18195.4	17527.5	17758.4	18309.6	18329.1	8147.42	8160.63	8655.35	6146.34	6157.33	6801.78	5712.45	6292.15	7529.66	7789.54	9047.3	9110.14	13799	13665	9119.57	8935.86	8589.16	6915.43	7043.14	6941.07	6566.46	7551.52	7994.64	9574.06	8399.56	8526.09	9045.35	9044.39	8687.84
	GBAA3996	rpmB;ribosomal protein L28;identified by match to TIGR protein family HMM TIGR00009	GBAA3996_at	51	10481	10555.4	10455.2	6507.4	5178.88	5742.38	10771.7	12096.1	4452.44	5413.07	4540.05	10174.1	9556.8	9035.74	9397.72	8874.36	4209.35	4877.29	4872.93	2520.85	2261.53	3186.68	2085.74	2676.19	2328.06	3222.19	3222.19	4886.24	13015.9	11698.5	4515.06	4488.41	3355.98	2316.68	2613.93	2671.25	3083.74	2909.36	3622.42	4398.01	3637.03	3418.59	3538.64	4027.99	3777.78
	GBAA0143	rplM;ribosomal protein L13;similar to SP:P07049, and PID:455284; identified by sequence similarity; putative	GBAA0143_at	51	13079.3	13381.3	13397.4	10616.5	9988.98	10663	15468.1	16086	7638.87	9117.03	8235.31	16755.2	15621.7	14478	16213.5	15574.1	6740.29	7801.43	8248.65	4839.4	4358.72	6481.29	4204.42	4828.89	5347.3	5950.74	7203.68	7884.98	14765.6	14631.5	7672.26	8366.09	6738.22	6509.31	6869.85	7406.6	7164.26	7703.66	8238.62	7645.7	8011.8	7890.32	6170.64	7197.03	7079.94
	GBAA5663	thiD-2;phosphomethylpyrimidine kinase;similar to SP:P39610; identified by sequence similarity; putative	GBAA5663_at	51	5133.41	4636.38	4660.81	4943.37	4235.32	4522.38	6562.1	5728.93	2843.42	2898.3	2824.9	4849.7	5118.08	4934.69	4100.6	4044.66	2764.33	2738.37	2672.81	2150.15	2265.75	2205.98	1759.01	1985.56	1220.63	1331.87	1404.45	1669.44	5694.6	6923.11	1668.54	1782.87	1419.12	1446.82	1238.77	1323.58	1034.09	1255.84	1628.72	1233.49	1366.71	1998.8	2567.48	1476.22	2414.32
	GBAA4273	nagB;glucosamine-6-phosphate isomerase;identified by match to PFAM protein family HMM PF04198	GBAA4273_at	51	9206.43	7533.62	8919.49	8609.05	7419.63	7695.72	11388.9	11298.9	8128.24	7846.66	8515.33	9272.53	8628.71	8505.23	8822.93	7445.87	7621.58	7927.76	7201.46	4375.22	5641.65	5584.54	3784.78	4926.87	3169.04	3671.4	4231.8	4103	10663	9502.31	4600.85	4095.67	4619.4	5073.86	4776.1	4931.81	4053.27	4833.96	4366.86	4026.13	4580.97	4287.15	5151.25	4223.59	5024.2
	GBAA4272	transcriptional regulator, GntR family;identified by match to PFAM protein family HMM PF00392	GBAA4272_at	51	7113.3	6202.58	7270.51	6714.57	5800.92	5875.52	9606.73	9693.91	6332.83	6650.3	6888.09	7479.11	6454.95	5568.97	6023.27	5113.74	6266.98	5754.78	6459.93	3432.58	4029.16	4093.71	2588.07	3261.97	1931.4	2266.62	2885.82	3093.07	6693.39	9308.04	3213.06	3328.88	3466.99	4388.79	3622.03	3384.45	3325.64	3853.77	3599.16	2602.31	3433.96	3672.18	4297.34	2929.52	3795.87
	GBAA5115	cspD;cold shock protein CspD;similar to SP:P35088, and PID:454074; identified by sequence similarity; putative	GBAA5115_at	51	12159.5	15288.6	15712	8867.68	12795.8	9174.99	12335.1	10832.9	6359.35	6944.93	4987.47	7294.99	8555.74	6222.32	7424.44	5805.76	5666.23	4759.35	5389.75	3197.06	2750.31	3296.7	2186.25	1409.75	4087.22	2077.33	2324.27	3299.51	9703.79	13888.8	3499.15	6395.23	5110.91	2236.18	4592.28	1799.07	2849.05	2401.18	2779.97	2364.12	2423.61	2353.4	2447.18	2912.46	2396.78
	GBAA0097	rplK;ribosomal protein L11;similar to SP:Q06796; identified by sequence similarity; putative	GBAA0097_at	51	15310.1	16134.7	15810.9	13042.8	12825.7	13187.7	16432.4	17051.5	10186	10929	11183.1	17268.7	16534	16656.3	17095.4	16939.6	9758.24	9924.81	10726.2	5657.76	6685.15	9368.79	6583.89	7465.75	7897.51	7222.58	8241.41	9748.77	16169.8	16771.8	9107.9	9589.73	8320.42	6855.14	7435.43	5244.27	6019.85	5828.71	4271.78	4545.44	5180.87	3492.58	4111.29	5409.57	3278.36
	GBAA0098	rplA;ribosomal protein L1;similar to SP:Q06797; identified by sequence similarity; putative	GBAA0098_at	51	16984.1	15086.4	15988.6	12127.8	11045.3	12406.6	15988.9	16421.5	8368.15	9126.59	9451.61	17521.5	15700.1	15626.5	16463.3	16344	7130.2	7964.13	8622.05	3964.53	5262.33	6746.95	4343.09	5327.21	4448.12	5788.77	6054.37	7831.91	17140.6	15354.8	6593.44	5874.44	4801.79	4938.57	4078.09	4091.63	3142.57	3371.22	3133.82	2517.59	2882.26	2618.49	2527.7	3262.23	2530.82
	GBAA5217	ABC transporter, ATP-binding protein;similar to SP:P35092, and SP:P35093; identified by sequence similarity; putative	GBAA5217_at	51	9995.6	9462.56	8877.8	9874.76	8699.5	10113.6	9486.95	8579.51	6366.02	7158.4	6821.31	10777.4	10703.7	10232.4	9846.19	10270	5836.89	5730.71	6316.85	4635.6	4063.91	4385.08	3994.47	6052.41	4057.21	5378.79	4686.69	5282.33	10220.9	8923.34	4935.23	4701.74	4686.91	4393.47	4464.61	4006.56	3201.15	4717.71	3704.31	2952.83	4636.67	3580.79	2384.33	4086.71	3068.66
	GBAA0019	dnaX;DNA polymerase III, gamma and tau subunits;identified by match to PFAM protein family HMM PF03215	GBAA0019_at	51	6972.28	5870.73	5968.65	5215.73	4492.71	4988.84	5369.44	5076.51	4064.85	4424.53	4173.43	8038.14	7532.81	7521.78	6756.32	7093.27	4125.26	4343.7	4240.62	3211.43	3465.97	2830.35	3398.88	3202.09	2125.99	2282.96	2235.77	2008.34	5288.19	3418.8	2106.87	1947	2343.95	2370.07	2520	2440.03	1665.79	2707.94	2354.85	2257.52	2674.21	2380.47	1759.39	2400.03	2113.57
	GBAA4062	rpmF;ribosomal protein L32;similar to SP:O34687; identified by sequence similarity; putative	GBAA4062_at	51	5509.46	6100.28	7566.43	3352.11	3328.77	3718.5	7593.78	5774.51	3006.15	2647.47	2737.15	6323.18	5544.13	5361.74	5381.53	6387.05	3042.28	2345.39	3332.93	1369.2	1356.03	3050.22	1151.37	1032.96	1523.29	1626.28	1895.97	3167.87	6381.44	10982.7	2382.64	4153.91	2378.82	2908.19	2789.63	1958.9	2507.95	2359.39	2868.87	2820.72	2683.92	3071.26	3724.93	3588.69	3061
	GBAA5574	rpmE;ribosomal protein L31;identified by match to PFAM protein family HMM PF01197	GBAA5574_at	51	5496.48	5707.43	6474.98	3514.83	4264.8	3701.11	8677.13	8501.83	4309.61	3986.65	4120.68	7257.74	5719.76	6022.34	7712.35	7356.98	4081.74	3618.3	4057.34	2779.29	3067.62	4626.89	1923.29	1697.31	2007.29	1867.92	2108.76	3530.69	7350.41	11007.1	2786.28	4601.7	3189.03	3300.52	3515.59	2639.16	3436.87	3304.39	3803.61	3544.37	3548.36	3585.53	3930.03	4367.26	3668.05
	GBAA4490	rpmG-2;ribosomal protein L33;identified by match to TIGR protein family HMM TIGR01023	GBAA4490_at	51	9049.13	10386.9	11125.1	5474.07	6796.02	5573.27	11555	11826.2	5237.65	5494.37	4261.59	7346	6651.84	6096.9	6753.3	6742.48	4625.6	4723.39	4677.81	4329.13	3837.48	5104.77	3652.65	3329.81	3517.7	3336.48	2662.9	4657.44	9594.32	12153.7	4471.43	6589.38	5008.96	4019.18	4597.02	3395.53	4273.56	3721.31	4892.74	4746.16	4125.71	4427.12	5246.7	4990.16	4638.1
	GBAA3978	rplS;ribosomal protein L19;similar to SP:O31742; identified by sequence similarity; putative	GBAA3978_at	51	11394.2	12993.4	14124.8	7575.43	12086.8	8457.11	13797.9	13483.6	6015.85	6462.82	5836.71	14171.5	15556.1	14656.5	14628.8	14878	5569.24	5564.34	6115.25	3320.42	3731.42	5397.24	2984.35	3377.1	4979.63	3793.36	3820.59	7517.14	11061.7	13544.6	5983.02	9810.74	7363.56	6398.68	7987.75	5235.88	6316.94	5179.68	5594.19	4975.25	4306.16	4626.1	4971.81	5417.83	4295.36
	GBAA5572	prfA;peptide chain release factor 1;similar to SP:P45872; identified by sequence similarity; putative	GBAA5572_at	51	5875.35	5382.86	5883.69	2809.74	2694.66	2946.6	6012.89	5064.87	1778.83	2271.21	2017.8	7982.33	5698.02	5688.37	7446.55	7329.26	1777.46	1778.17	2059.6	1345.14	1253.19	1493.53	1231.97	1454.56	1040.36	1081.47	1326.57	1578.2	5097.22	6114.12	1582.88	2031.13	1751.84	2227.48	1946.53	2000.09	1969.86	2114.03	2560.84	2340.44	2290.61	2886.66	2676.65	2248.28	2962.36
	GBAA4063	conserved hypothetical protein;similar to GP:10175205, and GP:10175205; identified by sequence similarity; putative	GBAA4063_at	51	7005.67	8222.11	8387.26	2677.14	2962.99	3113.54	9560.5	9929.4	1712.87	2360.66	1880.98	10762.9	9852.4	9301.43	9956.53	9873.38	1584.58	1604.12	1953.14	1414.73	1328.43	1757.13	1208.9	1316.38	2020.05	2090.24	2298.22	3324.72	6586.33	8978.67	2348.21	3383.77	3182.99	3287.21	3592.45	2968.39	3207.32	3315.05	3811.82	3646.24	3526.5	3857.94	3841.86	4072.12	3584.32
	GBAA4268	ptsH-1;phosphocarrier protein HPr;similar to GP:12150280; identified by sequence similarity; putative	GBAA4268_at	51	7759.33	7577.87	7927.15	5113.04	4885.04	4882.48	11004.5	11792.7	4145.79	4244.28	4363.9	7990.09	8418.09	7461.95	7032.83	7178.29	3266.35	3560.64	3369.97	2318.22	2535.86	2809.09	1956.09	2347.24	2006.54	1907.79	2487.69	2922.03	10086.5	9954.23	3926.94	4917.23	5069.56	5712.09	5214.44	4595.32	3603.32	4602.77	3135.36	1455.26	3571.58	1782.37	1037.76	2708.11	1120.99
	GBAA4267	ptsI;phosphoenolpyruvate-protein phosphotransferase;similar to SP:P08838; identified by sequence similarity; putative	GBAA4267_at	51	6552.91	6922.26	7359.82	4067.23	4732.86	3919.26	10175.8	10143.7	3444.35	3588.52	3534.28	5003.1	5392.58	4553.58	4330.26	4150.14	2926.81	2757.78	2900.99	2113.28	2059.67	2461.75	1829.64	1708.26	1744.1	1292.27	1933.96	2554.02	7015.62	10599.4	2905.78	4454.51	4385.34	4958.71	4860.48	3459.04	3273.31	3704.76	2740.23	1576.01	2860.18	1802.93	2259.44	2625.24	1945.98
	GBAA1511	gdhA;glutamate dehydrogenase;similar to SP:O74024, GB:Z29491, GB:S73196, GB:S73197, GB:D31846, SP:P41181, PID:474059, and PID:567250; identified by sequence similarity; putative	GBAA1511_at	51	8411.34	8621.66	7833.12	15699.4	14887	15137.6	9558.74	8812.61	10145.3	10934.9	10478.7	11531.5	12794.9	10806.5	9340.23	9895.17	9150.68	9646.66	9894.26	6082.72	6281.99	6751.64	6182.54	6320.54	4470.95	4812.24	5946.97	5829.25	7934.85	8313.25	5165.16	4649.34	4132.45	5947.89	4560.74	5672.34	4049.34	4881.88	5481.76	3029.41	4375.55	4604.62	4125.77	3779.65	4311.94
	GBAA0247	ATP-dependent RNA helicase, DEAD DEAH box family;similar to SP:P19433, GB:X55500, and PID:288287; identified by sequence similarity; putative	GBAA0247_at	51	9929.86	9092.73	9376.14	3938.15	3688.17	4286.48	9902.78	10813.3	1516.33	2544.08	1856.17	15158.6	14951.6	14501.7	14496.3	15234.5	1381.9	1552.42	1825.13	1022.74	1107.89	1501	1162.41	1522.73	2287.86	3258.95	3312.64	4521.18	9231.71	8656.8	4486.68	5946.04	5433.54	7706.99	7526.06	7580.89	7010.52	6714.77	6278.67	4634.44	6006.75	4895.81	2668.03	5191.97	3998.71
	GBAA5433_at	UDP-N-acetylglucosamine 2-epimerase;identified by match to PFAM protein family HMM PF04007	GBAA5433_s_at	51	6809.75	6438.05	6827.93	5427.6	5303.95	5385.93	6279.76	6283.33	3280.23	3719.53	3176.33	6193.9	6491.68	6124.58	4990.39	5337.66	3654.23	3945.94	3767.49	3418.43	3507.52	3370.97	4176.84	4760.01	5145.06	5438.66	4854.79	5772.92	6610.13	6123.17	5133.09	5298.39	5062.99	4754.28	4712.04	4719.97	3816.35	4199.5	4773.74	4099.27	4252.79	5139.51	4312.41	4476.19	5250.18
	GBAA5433	UDP-N-acetylglucosamine 2-epimerase;identified by match to PFAM protein family HMM PF04007	GBAA5433_at	51	3910.27	3927.85	3995.76	3232.84	3133.14	2918.88	4010.08	2832.71	2101.94	2397.71	2078.55	4931.28	4297.87	3485.85	3745.14	3962.52	2405.89	2530.08	2877.91	2294.36	2102.95	1950.55	2970.68	2930.52	4025.32	4605.47	3971.26	4705.87	3114.55	3842.09	3809.07	4470.87	4025.44	3802.32	3842.45	3191.15	2816.12	3210.64	3633.05	2536.8	3057.94	3910.21	3058.88	2790.45	3815.06
	GBAA5126	hypothetical protein;identified by Glimmer2; putative	GBAA5126_at	51	10342.6	9295.27	11518.5	3465.27	3799.85	4192.83	8258.96	9745.61	3274.02	3771.96	3877.07	16669.7	17102.3	17598.1	16409.1	17815.1	2704.31	2912.19	3525.84	2586.99	2544.47	2742.6	1939.4	2878.66	3256.85	3407.28	4026.93	4494.78	4808.9	4614.07	4337.87	4537.46	4370.09	3823.24	4337.07	3736.6	3732.51	4596.03	5553.8	5971.32	5010.66	5463.36	4529.91	5059.79	4443.94
	GBAA4502	gcpE;gcpE protein;identified by match to PFAM protein family HMM PF02784	GBAA4502_at	51	6091.72	6156.39	6416.36	3284.99	3761.86	3805.95	7162.16	7673.92	1662.66	2297.61	1810.28	11284.9	11303.5	9785.81	10016	9720.57	1815.43	2025.25	2286.31	2317.57	2272.11	2378.05	4272.51	5780.75	6015.39	5280.37	3761.34	4964.15	4328.32	4083.12	3812.94	4609.87	4008.78	4112.82	3778.36	4299.99	3306.73	3184.71	4780.81	2913.98	3189.08	4739.94	3176.42	3534.28	4314.6
	GBAA5385	mutT nudix family protein;similar to SP:Q08022, PID:312711, SP:Q08022, and PID:312711; identified by sequence similarity; putative	GBAA5385_at	51	4699.93	4356.78	4129.34	4459.18	3642.59	4095.23	5505.14	4691.96	3275.93	3514.45	3602.88	9743.36	8863.71	8582.94	8648.29	8942.08	3173.39	3324.11	3241.78	3411.38	2926.23	2696.32	2681.4	2893.48	2099.09	2662.12	3507.96	3791.61	5356.79	3419.17	3973.4	4186.38	4081.81	4778.69	3794.01	5012.59	3942.9	4260.21	4465.3	3809.13	4214.94	4281.08	2405.96	3726.82	3441.38
	GBAA5738	rpmH;ribosomal protein L34;identified by match to TIGR protein family HMM TIGR01030	GBAA5738_at	51	8281.78	10786.2	11858.1	4865.35	7501.39	4860.55	8682.07	6487.47	5441.01	5473.23	3828.85	7438.18	6209.19	6600.55	6969.27	7178.96	5416.32	4200.8	5027.91	5044.38	4443.8	6023.92	5517.62	4332.8	7290.82	5522.04	4956.11	6926.96	6860.44	12626.9	6269.98	10327.7	7629.57	6309.25	8591.01	4298.07	7068.81	4682.13	5925.56	5037.07	4361.75	4848.5	5215.41	5292.43	3837.71
	GBAA0127	rpsE;ribosomal protein S5;similar to SP:P21467; identified by sequence similarity; putative	GBAA0127_at	51	17365.8	16435.4	16735.6	12367	12385.6	12191.2	17276.4	17774.3	12542.7	12424.4	13430.3	13121.9	10791.4	9727.45	8886.56	6267.95	12697.2	12658.9	13059.5	7987.63	7798.79	10563.4	6023.84	6584.3	6452.57	6975.82	9684.51	7939.25	18140	18217.6	8770.33	8164.15	7669.54	6452.97	6400.16	6968.62	5508.78	6578.72	7664.94	8279.74	7349.61	7916.4	6673.1	7644.75	7634.27
	GBAA0126	rplR;ribosomal protein L18;similar to SP:P46899; identified by sequence similarity; putative	GBAA0126_at	51	13706.8	13650	13858.7	10546	10588.5	10789	15173.8	15193.7	10715.9	10492	11661.8	12345.1	9862.43	9264.51	8496.04	6203.83	10679.5	10537	11111.6	6472.09	6536.36	9236.14	5387.59	5317.87	5131.91	6322.88	8546.1	6712.92	15370.2	15260.8	7444.26	6447.69	6260.71	5291.29	5094.39	5766.68	4747.62	5710.95	6473.59	7180.61	6331.95	7026.11	5863.13	6404.1	6578.31
	GBAA0125	rplF;ribosomal protein L6;similar to SP:P46898, GB:L07807, GB:L07810, GB:L07808, GB:L07809, SP:Q05193, PID:181849, and PID:181851; identified by sequence similarity; putative	GBAA0125_at	51	17282.8	16241.5	17077.5	12849.4	12463.9	13324.9	18855.6	19221.6	12605.3	11589	13898.5	13839.7	12118.9	11561.4	10318.4	8489.63	12055.2	11783.8	12271.7	6456.84	7631.8	11155.9	5646.35	6131.11	6253.77	6144.35	8342	7641.22	18704.2	18631.7	8727.31	7503.14	7198.02	5957.53	6389.71	6753.09	5258.03	6511.63	7486.15	8272.98	6903.51	7638.98	6904.78	7408.32	7338.97
	GBAA0129	rplO;ribosomal protein L15;similar to GB:D10656, SP:P46108, and PID:219555; identified by sequence similarity; putative	GBAA0129_at	51	17020.5	14984.1	16088.7	11625.3	11592.8	11564.4	16830.5	17213.4	11710.4	11197	12187.1	10413.8	9053.3	8169.82	7566.2	4743.23	11514.2	11313.8	11815.4	7151.45	7631.2	9775.4	5857.17	6065.57	6019.09	6880.23	8306.96	8043.72	17686	16994.3	8691.18	7383.22	6967.23	5888.22	5924.19	6621.04	5483.28	6207.56	7237.29	8637.89	6724.83	7367.08	6883.95	7102.23	7085.72
	GBAA0128	rpmD;ribosomal protein L30;similar to SP:P19947; identified by sequence similarity; putative	GBAA0128_at	51	15609.7	13817.5	13875.4	10758.6	10146.3	10704.2	14792.5	15131.8	11040	9567.72	11811.4	11003	8778.3	7545.11	6837.51	4565.8	10472.3	10803.5	10683.6	6761.94	6763.81	9034.62	5059.56	5288.68	5063.93	5992.61	7712.34	6703.72	16433.4	15445.4	7975.43	6778.02	6005.2	5445.62	5127.16	5870.64	4786.56	5435.81	6677.52	7765.43	5833.83	7061.07	6516.84	6439.85	6665.38
	GBAA0134	rpmJ;ribosomal protein L36;similar to SP:P20278; identified by sequence similarity; putative	GBAA0134_at	51	15696.5	15320.5	15549.4	11068.9	11931.1	11807.6	16907.3	17377.4	11976.3	11288.2	12313.4	8930.78	8044.97	7275	7654.9	6354.84	12197.2	12259.1	12580.9	7669.79	8191.52	11101.5	7323.84	7063.26	7798.67	7591.32	9132.37	9185.75	16131.5	17163.3	9655.01	8441.36	7970.29	7341.36	6945.04	7406.03	6183.41	7422.84	7862.53	8733.23	7930.21	7889.36	7658.91	8100.97	7564.34
	GBAA0135	rpsM;ribosomal protein S13;similar to GP:1044989, and SP:P20282; identified by sequence similarity; putative	GBAA0135_at	51	15951.4	15725.1	16395.7	10449.9	10891.6	11103.2	17181.8	17672.9	11046.5	10668.5	11451.6	7181.17	6414.87	5276.79	5744.59	4733.73	11176.7	11749.5	11062.2	6970.12	7534.77	9342.53	5806.55	6409.54	6082.52	7060.75	7817.19	8340.33	17357.6	17154.8	8312.09	7087.91	6873.98	6084.68	5897.4	6194.08	4740.16	5698.9	6766.84	7390.05	6231.83	7173.09	6489.77	6888.2	6704.34
	GBAA0136	rpsK;ribosomal protein S11;similar to SP:P04969, GB:J02621, GB:M21339, SP:P05114, PID:306863, and PID:386779; identified by sequence similarity; putative	GBAA0136_at	51	14921.5	15466.9	15407.9	9880.54	9961.3	10438.9	16077.8	16221	10246.6	10321.1	10671.4	6265.64	5276.38	3808.95	6038.71	4156.8	10785.7	10347	10792.3	6723.59	7059.23	9662.14	5219.99	5759.14	5398.31	5772.29	6997.04	7302.97	15585.6	16693.8	7515.64	6721.41	6167.22	5187.82	5093.05	5298.39	4086.65	4901.26	5871	6660.76	5150.38	6656.65	5849.14	5976.84	6260.71
	GBAA0130	secY-1;preprotein translocase, SecY subunit;similar to PIR:S30116, and SP:P16336; identified by sequence similarity; putative	GBAA0130_at	51	16661.2	16241	16605.8	10389.3	10557.5	11016.4	16742.8	17125.2	10977.6	10771.7	12133.1	7663.75	6176.92	4655.79	4426.16	2323.08	11260.4	11594.2	11136.6	6189.5	6522.47	8269.52	5255.44	5494.87	5707.78	5947.34	7346.79	7165.26	17443.4	17400.7	7612.77	6823.19	6628.7	5201.92	5241.44	5635.65	4789.45	5328.62	6753.3	7821.29	6203.74	7228.7	6458.64	6288.95	6801.05
	GBAA0132	maP-1;methionine aminopeptidase;identified by match to TIGR protein family HMM TIGR00501	GBAA0132_at	51	16806.2	16265.3	16507.3	9919.76	9731.64	10583	16821.7	17581.9	10274.1	10486.3	11468	6269.88	4449.08	3619.41	3548.25	2086.35	10787.2	11160.3	11242	6722.65	6856.62	8677.39	5476.35	5826.73	4940.02	5896.03	7193.24	6878.33	17453.1	17514.8	7258.96	6275.69	5801.64	5293.24	4787.31	5499.95	4102.18	5204.08	6707.44	7308.7	6119.86	7147.16	6257.71	6387.34	6881.08
	GBAA0131	adk;adenylate kinase;similar to SP:P27142; identified by sequence similarity; putative	GBAA0131_at	51	16923.7	15770.2	16287.9	9132.2	9591.48	9901.57	16197.5	16584.1	10027.5	10005.9	11015.2	6293.8	4483.08	3295.18	3613.78	1658.64	10688.5	10509.3	10605	6439.83	6604.21	8302.98	5183.74	5520.17	4291.24	5865.39	6370.42	6724.51	16233.5	16557.2	6389.21	6226.92	5944.31	4935.29	4229.38	4831.56	3951.47	4883.6	6337.9	7334.67	5589.78	6974.63	6302.53	6087.77	6805.02
	GBAA0133	infA;translation initiation factor IF-1;similar to SP:P20458; identified by sequence similarity; putative	GBAA0133_at	51	12769	13256.4	13884.3	8865.21	9549.16	9868.37	14433	15267.9	9736.76	9306.75	10246.3	6179.88	5158.88	4015.52	4380.15	3408.75	9432.84	9865.63	9902.35	6124.49	6600.46	8618.34	4996.24	4949.78	5145.69	5689.25	7378.91	6749.14	15076.4	15024.6	7265.91	6210.53	5890.49	5436.99	5039.64	6070.63	4521.05	5803.43	6225.78	7418.82	6180.27	6921.09	6325.72	6783.67	6311.4
	GBAA0138	rplQ;ribosomal protein L17;similar to SP:P20277; identified by sequence similarity; putative	GBAA0138_at	51	9764.55	9533.26	10554.9	4153.21	4970.04	4514.3	10989.3	11215.2	4958.49	4943.68	5211.8	3022.23	2403.92	1846.64	2355.35	1933.9	4987.23	5076.28	5501.99	3270.84	3419.64	5552.18	2707.02	2486.81	3872.9	3782.33	4064.28	4231.4	10102.6	13282.2	4256.73	3867.11	3352.57	2843.21	3071.92	2346.01	2020.92	2733.69	2927.45	2998.52	3250.18	3319.35	3101.66	3875.04	3259.86
	GBAA0137	rpoA;DNA-directed RNA polymerase, alpha subunit;similar to GB:X59303, GB:X91861, SP:P26640, PID:31545, GB:X59303, GB:X91861, SP:P26640, and PID:31545; identified by sequence similarity; putative	GBAA0137_at	51	14357.8	15103.1	14951.1	9372.99	9669.14	9802.27	15840.2	16117.3	9847.7	9784.15	10661.1	5595.49	4632.6	3289.65	4337.61	3670.6	10384.5	10749.3	11209	6634.94	7399.18	9774.5	6563.22	6644.97	7887.77	7917.25	9781.89	9009.31	15578.2	16572.3	8936.83	7616.52	7773.93	6238.46	6292.35	5754.26	4908.82	6223.28	5884.69	6327.86	6508.01	6011.78	5716.42	6392.86	6058.76
	GBAA2826	ppaC;inorganic pyrophosphatase, manganese-dependent;similar to GB:X04076, GB:X04089, GB:X04094, GB:K02400, GB:X04085, GB:X04086, GB:X04087, GB:X04088, GB:X04090, GB:X04091, GB:X04092, GB:X04093, GB:X04095, GB:X04096, SP:P04040, PID:1228085, PID:179950, PID:29721, and PID:388712; identified by sequence similarity; putative	GBAA2826_at	51	6525.78	6144.43	6811.32	5276.38	5155.45	5062.52	8787.77	6835.51	4068.29	4561.09	4435.86	1305.39	1249.68	1274.19	2266.03	1238.12	5533.89	5376.64	5885.13	3393.69	3544.97	3771.38	3556.96	3376.06	2450.88	2553.98	2191.1	2308.83	8861.5	10931.7	1756.78	1907.37	1558.32	1245.74	1668.67	1228.03	1037.51	1568.66	2276.42	2982.65	2018.11	3049.18	4598.65	2341.23	3376.53
	GBAA2957	hypothetical protein;identified by Glimmer2; putative	GBAA2957_at	51	8658.02	8321.96	8469.12	5253.9	5604.55	5457.98	12177.9	9159.29	4862.05	4935.99	4860.93	2378.27	2350.02	2833.97	1892.35	1953.77	4664.84	4783.1	4715.02	4024.26	4205.27	4603.19	6384.09	3503.25	4639.31	2502.12	3766.97	2448.16	11289.8	10716.6	3796.05	2346.26	3330.98	1849.43	2948.55	3010.05	1950.22	3398.36	3600.6	3078.32	3981.68	3909.06	3288.63	4626.89	4199.43
	GBAA2958	chorismate mutase phospho-2-dehydro-3-deoxyheptonate aldolase;similar to GP:10175865; identified by sequence similarity; putative	GBAA2958_at	51	11968.9	10718.4	10943.1	7163.49	6571.01	6808.28	14097.4	11139.9	6099.04	6602.09	6026.24	2682.8	2382.85	2440.67	2074.29	1976.91	6305.46	6483.87	6460.43	5636.69	5531.24	5365.63	8847.45	5371.91	6083.75	3395.58	5098.16	3064.36	13779	10961.4	4801.79	2726.41	3806.13	2228.72	3281.44	3499.2	2034.7	3764.41	4139.28	2689.39	4810.09	4366.32	2577.2	5031.87	4063.4
	GBAA4230	alpha-amylase;similar to GB:M73777, and PID:154647; identified by sequence similarity; putative	GBAA4230_at	51	5865.58	5093.37	5105.08	7042.49	6080.09	6288.09	12986.6	11670.2	8781.96	9097.09	9001.12	2718.65	3000.04	2631.72	2351.66	1411.36	8537.94	9106.91	8806.76	7084.96	8948.83	8085.37	5548.5	6283.04	4588.53	6010.66	4858.75	6112.13	12604.2	11632.5	5981.45	4990.61	5398.15	4049.4	3521.5	4591.22	3645.73	3732.28	5290.56	4696.01	4627.74	5714.91	3847.01	5009.11	5196.88
	GBAA0102	rpoB;DNA-directed RNA polymerase, beta subunit;similar to GB:D90402, GB:M74921, GB:S57283, GB:D13162, GB:D13163, GB:D13164, GB:D13165, GB:D13166, GB:D13167, GB:D13168, GB:S44866, SP:P24530, PID:181959, PID:182276, PID:219652, PID:285926, GB:D90402, GB:M74921, GB:S57283, GB:D13162, GB:D13163, GB:D13164, GB:D13165, GB:D13166, GB:D13167, GB:D13168, GB:S44866, SP:P24530, PID:181959, PID:182276, PID:2…	GBAA0102_at	51	14293.5	13674.7	14179.6	9292.4	9164.37	9416.27	11070.4	10658.8	8239.12	9279.23	8421.73	9917.92	8652.81	8118.46	8248.27	8534.78	7677.47	7974.46	8010.8	6350.53	5553.63	6110.72	6414.97	8087.86	9421.8	9806.19	9479.34	10713	13615.6	12491.4	9544.01	9828.44	9578.2	7431.41	7581.02	5174.49	5273.54	6002.32	4560.04	3278.51	5102.56	3845.23	2019.11	4814.1	3295.03
	GBAA4539	dnaK;chaperone protein dnaK;similar to SP:P17820, GB:J05500, GB:J05500, GB:M37884, GB:M18054, GB:M37885, GB:X59510, GB:M57948, GB:M90049, SP:P11277, PID:2345076, PID:2345077, PID:2345078, PID:2345079, PID:2345080, PID:2345081, PID:2345082, PID:29499, PID:338334, PID:338440, and PID:338441; identified by sequence similarity; putative	GBAA4539_at	51	13707.8	13303.9	13076.8	12144.9	12224.3	12412.3	10964.6	8791.57	7173.64	7294.97	7591.19	8366.97	7425.45	6383.6	7505.56	6492.97	6813.1	7298.12	7241.87	4123.1	4925.42	5771.3	3678.47	5442.09	4263.82	6385.08	4836.93	8817.77	10535.6	10322.1	5727.7	7506.59	6278.1	7821.29	4912.45	7200.45	3085.02	4847.23	6205.65	3221.49	4572.36	5217.98	2764.97	3841.97	3524.97
	GBAA0267	groEL;chaperonin, 60 kDa;similar to SP:P28598, GB:M13932, GB:M18000, SP:P08708, PID:337501, and PID:337503; identified by sequence similarity; putative	GBAA0267_at	51	16056.3	15930	15492.4	20389.4	19927.6	21092.4	12808.5	10669.1	17487.8	16534.8	17196.9	7523.98	7522.01	7353.69	7313.56	6272.59	17310.5	17167.8	16909.4	14126.8	16249.5	16810.1	11055.6	13735.5	7863.49	11806.5	10765.6	15864.4	11370	12374.5	14120.3	13361.1	12941	11765.1	10795	10109	6043.46	10559.8	9271.66	5655.93	10247.9	7402.94	4732.06	8890.66	5237.89
	GBAA0107	fusA;translation elongation factor G;similar to SP:P80868; identified by sequence similarity; putative	GBAA0107_at	51	20773.9	19037.2	20279.7	16041.7	16448.6	16355.6	19078.4	16590.7	15274.5	15818.5	15247.9	9401.62	7770.81	7613.94	9928.32	8518.74	14846.9	15132.7	15377	7046.83	8375.75	11561.2	6099.71	6922.79	10257.1	8792.53	10549.9	10802.3	20709.9	20911.7	10857.1	10350.3	10261.2	7238.41	8538.85	5711.65	5930.31	6321.03	5381.78	5919.62	5709.27	4132.84	4457.31	5483.78	3784.95
	GBAA0108	tuf;translation elongation factor Tu;similar to SP:O50306; identified by sequence similarity; putative	GBAA0108_at	51	22162	20588	20474.7	20895.9	19845.7	19408.9	19248.2	16690	18640.6	18237.8	18004.8	9960.07	8558.09	8333.26	10448.7	8998.2	18507.7	18360.2	18740.3	11842	14121.8	16106.9	9893.8	10478.1	11377.8	9249.39	12411.4	11731.6	19399	22285.7	12599.1	11527.4	11931.6	7547.67	9794.4	4709.64	5901.04	7292.28	3964.16	3823.36	6578.61	3209.99	3951.35	6563.83	3191.24
	GBAA3594	cspB-2;cold shock protein CspB;similar to SP:P35088, PID:454074, GB:M81757, SP:P39019, and PID:337733; identified by sequence similarity; putative	GBAA3594_at	51	12134.9	13228.5	14442.8	11574.2	13885.4	12762.9	12521.9	10857.3	12933.7	12003.6	10947.7	4899.98	4970.04	4536.2	5564.26	4220.14	12778.7	11765.8	11729.6	11045.7	12351.8	13700.8	5928.39	6198	6702.07	5455.79	7692.87	8855.64	13690.5	15481.7	9241.27	11642.6	9847.7	6470.99	8111.21	4606.46	7356.53	6157.62	4113.38	4800.24	5345.98	2811.91	3402.45	5772.64	2581.14
	GBAA0344	ahpF;alkyl hydroperoxide reductase, F subunit;similar to GB:M23613, GB:J02590, GB:M31004, GB:M26697, GB:M28699, GB:X16934, SP:P06748, PID:189272, PID:189312, PID:190240, PID:557546, PID:609342, PID:825671, GB:M89470, GB:L25597, SP:Q02962, PID:438650, and PID:553607; identified by sequence similarity; putative	GBAA0344_at	51	8506.4	7996.99	8099.59	10030	9490.45	9497.77	7709.13	6469	7042.82	7432.57	7558.16	2457.39	2457.05	2089.15	3096.55	1999.66	7641.1	7052.37	7650.88	6136.97	5944.95	6050.92	3407.75	7803.71	2794.32	4278.9	2909.63	3713.35	6662.82	8670.85	3610.77	4656.5	5035.59	5092.11	5281.35	3498.18	3693.08	4438.18	2459.44	1823.48	3996.32	3046.22	4342.09	3375.65	4060.03
	GBAA0345	ahpC;alkyl hydroperoxide reductase, subunit C;similar to GP:8927563, GB:U07663, GB:U07664, SP:P50219, and PID:507425; identified by sequence similarity; putative	GBAA0345_at	51	11653.9	10742.6	10572.7	12655.6	11586.9	12560.5	10005.5	9058.04	9401.48	10074.5	9863.05	4063.78	4661.39	3309.58	5448.98	3678.87	10246	10124	10445.7	8665.5	8190.24	7747.61	5359.01	10824.2	4671.68	7170.67	4758.39	6130.81	10236.1	10076.5	5800.38	6762.88	7335.01	7533.96	7250.02	5556.28	5346.47	6293.9	4617.48	3886.59	6115.71	6041.78	7051.18	6042.15	6916.4
	GBAA4839	citZ;citrate synthase CitZ;similar to GP:16326731; identified by sequence similarity; putative	GBAA4839_at	51	8257.69	7601.51	7554.32	12818.4	12095.9	11972.5	5360.16	3262.23	13263.8	13775.8	12312.1	2434.24	2420.62	1833.74	1909.82	2317.29	11691.3	11440.1	10772.3	7707.35	8215.4	7465.52	6754.86	6005.29	3674.9	3240.87	3355.93	3743.58	7027.1	6544.33	3447.48	2738.84	3655.47	2932.14	3795.76	2695.82	3166.89	3734.47	2664.87	2645.31	3437.13	2601.91	3586.09	2727.8	2770.22
	GBAA4838	citC;isocitrate dehydrogenase, NADP-dependent;identified by match to TIGR protein family HMM TIGR00169	GBAA4838_at	51	11927.1	11317.3	10921.9	21173.2	19869	20092	3476.14	3096.32	19854.6	19964.5	19089.6	1262.09	1359.61	1289.53	1542.12	1156.21	17535.6	17727.2	17182.7	9749.23	9952.41	12304.7	7583.96	7655.49	4734.91	3305	4695.58	2643.11	6127.14	4263.89	5567.61	1658.62	4906.1	1686.72	4399.57	1655.07	1241.47	3678.25	1525.27	1218.24	2993.16	1598.32	2050.1	2347.34	1802.6
	GBAA4991	leuS;leucyl-tRNA synthetase;similar to SP:P36430; identified by sequence similarity; putative	GBAA4991_at	51	5837.79	5320.08	5394.99	5538.5	5313.6	5220.72	4671.89	2239.57	3503.9	3871.28	3630.09	1587.89	1398.49	1561.98	1834.19	1170.22	3214.4	3221.1	3149.56	3831.21	2645.02	2763.05	3384.08	3482.74	5083.41	2244.65	4013.17	1634.1	5558.77	5655.4	1941.25	1258.93	1281.21	1343.65	1982.93	1936.26	1745.71	2605.44	2641.19	2632.17	2802.82	3568.39	3330.21	2815.73	4155.07
	GBAA5071	hypothetical protein;identified by Glimmer2; putative	GBAA5071_at	51	7982.19	7673.09	7006.86	6031.55	4682.14	4981.39	5041.65	3668.22	7804.92	7320.55	7642.64	6113.55	5774.51	5020.78	7150.79	5417.49	7923.71	8351.26	7891.9	8509.16	9487.68	7927.51	2849.35	5686.27	3462.13	5285.99	5713.06	5994.19	6495.17	4256.92	6409.44	6439.74	6783.45	5527.67	5593.41	4189.41	4519.17	4854.56	3014.08	3758.96	4190.25	4049.34	9309.9	4769.78	6830.46
	GBAA3713	hutP;hut operon transcriptional activator;similar to SP:P10943, GB:M58026, SP:P02593, SP:P27482, PID:189081, PID:29650, PID:531827, PID:665588, and PID:825635; identified by sequence similarity; putative	GBAA3713_at	51	4957.88	6941.28	5755.85	8095.72	8403.31	7794.22	7944.27	5654.36	10987.9	11485	10037.6	3111.2	4752.82	4822.2	3683.87	4514.44	10876.2	9733.29	9790.17	10763.1	9828.9	9544.6	11326.2	8345.61	7182.28	5180.95	4790.71	3762.73	5987.45	9477.3	4110.22	4578.85	6092.66	4955.58	6730.75	4258.17	5133.26	5683.02	6595.98	6454.85	6354.15	8124.97	10739.3	6973.57	9453.66
	GBAA5200	transcriptional activator tipA, putative;identified by match to PFAM protein family HMM PF00376	GBAA5200_at	51	4174.65	4293.04	4305.7	6005.48	6326.79	5771.04	8581.62	7204.24	7856.83	7683.75	6929.95	4932.56	4683.15	3759.02	4266.32	3743.81	8026.63	7705.69	7793.01	7984.92	8184.19	7289.26	5195.19	4082.75	3101.62	3050.46	2807.11	3022.74	3989.3	5434.48	4234.15	4238.72	4890.54	4001.68	4348.25	4360.47	4238.52	3864.19	4936.67	3973.84	3684.49	5206.26	4361.95	3526.56	4530.76
	GBAA4045	ftsZ;cell division protein FtsZ;identified by match to PFAM protein family HMM PF03953	GBAA4045_at	51	6138.47	5483.7	6298.94	5940.83	6053.33	5873.17	9631.35	8050.91	6265.82	6648.96	6385.37	4643.24	3990.83	3406.64	4640.31	3272.95	6530.71	6377.4	6700.81	10382.6	10753.8	11135.9	11811.4	10747.4	6446.8	5041.57	3832.26	2376.58	8024.64	9691.67	2299.99	1397.99	1685.06	1245.3	1757.19	1302.85	1385.06	1693.86	1693.96	1779.95	1737.77	2147.63	2868.3	1944.66	2693.24
	GBAA4056	ftsL;cell division protein FtsL;similar to GP:7688135; identified by sequence similarity; putative	GBAA4056_at	51	5681.97	6209.58	5982.1	5692.58	5590.39	5751.32	4402.48	3115.37	6154.59	6450.18	6087.31	4150.33	3803.61	3311.58	2479.77	2678.88	6253.48	6516.54	6598.93	10767.1	8217.81	8654.29	9990.68	11073	5977.03	6505.6	4499.37	3311.42	6742.58	6924.61	3307.7	2808.66	3371.12	2632.82	2605.56	2054.66	1590.31	2428.09	2093.15	1593.99	2391.1	2532.54	2143.8	1925.1	2643.23
	GBAA3910	pyruvate ferredoxin oxidoreductase, alpha subunit, putative;identified by match to PFAM protein family HMM PF02780	GBAA3910_at	51	6889.27	6512.43	6715.1	7023.09	6800	7047.82	7470.02	6807.04	7754.91	8402.67	8334.05	5303.38	4966.84	4087.79	4540.76	3900.22	7878.19	7994.78	8166.79	11692	11573.7	10332.5	12735.4	12044.6	8332.64	7683.28	5830.51	4564.9	6421.8	5826.38	5102.1	3565.31	4811.73	3456.85	4096.74	3049.71	2198.25	3532.38	2744.84	1552.4	3050.5	2468.1	1696.14	2868.08	2168.6
	GBAA5380	clpP-2;ATP-dependent Clp protease, proteolytic subunit ClpP;identified by match to PFAM protein family HMM PF00574	GBAA5380_at	51	7986.52	8255.15	8314.02	9818.45	10891.5	10115.4	6056.61	2948.73	9555.78	9268.1	8678.07	10432.6	11119.3	10964.8	9461.24	10379.5	9982.51	9022.25	9386.86	14045	14486.3	14747.7	12158	11566.4	9275.67	6853.68	4743.81	5165.16	4430.53	7138.68	4242.77	3953.54	3959.77	3521.93	4391.57	3070.65	2526.61	3916.97	3727.28	2136.77	3812.12	3288.38	2198.18	4041.11	2752.51
	GBAA3914	HDIG HD KH domain protein;similar to SP:P05343, GB:X12600, PID:43830, PID:43879, and PID:149343; identified by sequence similarity; putative	GBAA3914_at	51	9804.68	9999.31	10389.5	7945.51	9136.87	8367.9	12629.7	11688.1	7647.59	8636.29	7534.43	8990.04	9428.92	8146.42	8322.99	7324.86	7755.15	8016.61	7865.07	7342.37	7592.38	7122.2	6756.63	7389.6	6113.17	5927.02	4869.93	5227.41	10259.4	11389.1	5326.48	5309.51	5339.81	2317.43	4149.05	1505.34	1469.19	3264.44	1619.45	1444.13	3140.69	2944.23	3556.09	3704.25	3774.69
	GBAA5132	yugI;general stress protein 13;similar to GP:16411857, and SP:P80870; identified by sequence similarity; putative	GBAA5132_at	51	2798.76	2466.76	2494.91	2496.37	2500.88	2771.8	4099.96	3258.91	3362.14	3513.96	2757.01	2552.6	1323.26	1045.46	1375.82	1232.52	4037.55	3909	4028.1	8286.37	7017.67	7540.58	7622.27	5350.59	3461.11	3642.53	2648.73	1982.59	2246.89	2453.53	2357.42	1516.24	1798.15	1391.29	1729.83	1455.93	1805.8	1871.58	1969.8	2061.38	2005.71	2204.39	2907.48	2124.68	1836.68
	GBAA0080	negative regulator of genetic competence ClpC MecB;similar to SP:P37571, GB:J05272, SP:P20839, and PID:307067; identified by sequence similarity; putative	GBAA0080_at	51	10430.4	10176.3	8729.6	9913.04	9721.77	10298.4	11736.3	9313.5	9741.86	10309.2	10358.8	12432.4	11123.6	9689.3	11143.2	7312.21	11045.7	10426.5	11266.3	18503.4	18271.9	16780.5	17704.6	18471.5	13681.7	13883.5	10519.9	8533.87	7167.69	8146.43	7284.2	6161.62	5621.77	5936.81	5021.41	7444.95	4370.3	6681.44	9454.54	6761.84	7883.89	9648	6374.85	7329.71	8393.34
	GBAA0079	phosphotransferase domain protein;identified by match to PFAM protein family HMM PF00217	GBAA0079_at	51	6120.62	5771.67	5019.09	5772.46	5803.96	6519.06	9183.33	5940.19	5639.91	5331.99	6076.9	13114.6	12730.5	11341.6	11159	9321.83	5764.64	5727.17	5921	11082.7	12822.5	12059.1	11698	11196.4	7609.6	8093.22	5894.85	5358.68	5143.63	5195.51	4267.7	4050.15	3556.09	4206.95	3459.67	5468	2813.34	4956.58	7302.3	5085.05	6256.18	7770.34	4710.08	6140.75	6767.27
	GBAA4884	conserved hypothetical protein;identified by match to PFAM protein family HMM PF02588	GBAA4884_at	51	2627.42	2410.53	2418.83	2157.19	2148.33	2646.28	4327.92	2973.7	1818.11	1794.97	1428.03	6116.47	6443.13	4975.71	4619.19	4806.46	1615.86	1376.33	1382.48	6530.31	5439.17	5387.34	6921.73	6670.11	5519.91	5632.87	4239.96	5864.04	4085.45	3404.59	5775.94	6891.6	6508.51	7555.48	7008.7	7036.19	5865.12	6083.65	6134.88	4193.42	5659.94	5884.23	5647.04	5740.51	6015.3
	GBAA1247	hypothetical protein;identified by Glimmer2; putative	GBAA1247_at	51	5470.7	4932.34	4855.69	6101.6	5279.97	5833.21	14137.3	13341.1	4320.99	4763.75	4493.54	8961.4	8594.06	7781.85	9206.15	7004.05	4838.35	4583.09	4389.13	6961	6587.45	5967.82	11720.2	10236.2	9964.38	7501.51	9795.62	6818.06	11569.4	8602.28	10961.4	7332.64	10728.7	7406.26	9781.44	8982.14	9452.36	11481.1	10503.6	10552.7	11780	9517.57	9052.61	10758.8	10410.6
	GBAA0078	conserved hypothetical protein;similar to GB:X16983, SP:P13612, PID:33946, PID:903744, GB:X16983, SP:P13612, PID:33946, and PID:903744; identified by sequence similarity; putative	GBAA0078_at	51	5998.35	5853.93	4633.67	4008.53	4267.97	5077.14	9052.6	5965.71	1959.68	1658.13	1897.34	13678.7	13630.7	13199.5	11958.9	11668.4	2026.78	1774.01	1831.7	4352.82	9335.2	7428.56	7606.9	8463.77	5569.15	7284.76	5288.6	4950.54	5367.53	4926.33	3901.24	4059.21	3471.32	4198.53	3294.27	5845.99	3421.7	5398.24	7446.21	6129.12	6719.96	8165.41	5111.22	6712.4	7224.81
	GBAA0077	ctsR;transcriptional regulator CtsR;similar to SP:P37568, GB:M25108, SP:P05106, and PID:386833; identified by sequence similarity; putative	GBAA0077_at	51	5684.25	5744.95	4388.73	3431.21	3668.79	4401.19	9678.68	5395.57	1456.72	1286.39	1440.1	14848.9	15190.4	14816.5	13346.3	13425.3	1631.28	1512.32	1511.22	5172.66	9037.56	7973.34	8470.94	7918.96	6019.38	6948.14	5521.62	4156.93	5778.35	5131.36	3950.44	3410.59	3120.18	3327.85	2550.36	3958.43	1590.66	3819.24	5384.03	4008.97	5002.17	6156.39	3881.32	5193.35	5963.59
	GBAA3422	CBS domain protein;identified by match to PFAM protein family HMM PF03471	GBAA3422_at	51	6169.97	6131.67	5397.32	7283.41	6861.38	7548.49	11378.4	11499.9	7011.18	6097.73	6578.21	9405.97	8802.69	8529.38	9867	7031.2	6564.13	6098.76	5544.99	8107.45	7089.43	7068.05	9550.92	8055.74	5494.95	6858.95	5699.51	6516.64	8503.9	7146.49	5584.28	6578.1	6263.31	7642.39	6589.27	7723.29	5709.98	6631.05	7297.79	5425.09	6780.73	6696.28	5689.86	6784.19	6689.47
	GBAA3423	transcriptional regulator, putative;similar to SP:P80259; identified by sequence similarity; putative	GBAA3423_at	51	5323.76	5040.47	4929.28	7397.34	7337.71	7739.72	10987.1	11064.8	7080.47	6217.42	6962.27	10763.3	10751.8	10622	11031.5	9574.94	6754.64	6557.24	6115.33	7457.45	7533.83	7246.65	8776.52	7046.93	4988.61	6028	5182.22	6100.46	7402.58	6977.31	5405.97	6167.49	5671.02	7442.42	6445.89	7174.07	5322.94	6761.93	7012.8	5062.43	6599.02	6432.89	5614.65	6639.43	6168.54
	GBAA4196	CBS domain protein;similar to SP:P08522, and PID:47862; identified by sequence similarity; putative	GBAA4196_at	51	3458.45	3691.2	2946.01	6342.99	5200.16	6202.6	7076.55	6706.31	5262.98	5875.08	5597.38	8887.92	8368.67	7692.52	6737.49	6562.11	4878.27	5546.02	5518.22	5206.17	4833.14	4679.1	5580.5	5733.44	4779.42	6227.22	6356.8	7010.32	5293.82	4138.19	5133.89	6286.82	4878.79	7695.48	5512.01	7113.63	7504.53	6924.18	6660.66	6112.14	7179.85	6492.58	5905.5	6239.81	5709.72
	GBAA3708	transcriptional regulator, CarD family;similar to SP:P35852, and PID:308866; identified by sequence similarity; putative	GBAA3708_at	51	3606.6	3058.93	3428.72	2246.93	2669.93	2317.68	4315.27	6264.47	2984.22	2439.8	2720.2	10797.2	10877.7	10807.8	10442.9	10340.7	2444.09	2530.39	2383.74	2988.96	2800.1	2419.57	2911.2	2595.98	4023.08	4612.5	4778.83	4331.53	3251.94	2201.74	5278.42	6938.18	4967.36	3189.48	3924.82	2410.42	3856.69	3008.15	2244.26	2547.85	2626.17	2139.97	2471.79	2495.26	2321.61
	GBAA0152_at	hypothetical protein;identified by Glimmer2; putative	GBAA0152_s_at	51	11972.9	13347.7	12105.6	13601.5	13540.2	14152.7	17628.5	18735.7	15046.6	13498.8	13936.9	22840.9	21139.3	25276.2	24126.8	24424.3	14884.9	13251.1	13706.2	15064.3	12595.3	16016	13160.7	11678.9	12953	11288.7	13577	12362.9	14475.1	18240	12692.7	13325.7	11655.1	12375.4	10935	11142.8	12565.4	12506	11077.1	15907.7	11542.1	12149.4	16169.3	15414.1	11991
	GBAA4967	transcriptional regulator, CarD family;similar to GP:10176560; identified by sequence similarity; putative	GBAA4967_at	51	2700.6	2210	2612.68	3285.64	3010.18	2332.62	2821.68	2808.49	5584.53	4120.55	4296.28	9202.74	9813.3	9909.22	9106.49	10160.6	5083.17	4361.13	4383.78	7686.93	7523.28	6915.21	6097.73	4029.22	4498.52	4415.45	3955	4255.47	1752.37	4396.92	4617.69	6202.01	4823.16	4196.77	4852.69	3684.49	5571.89	3838.48	4872.32	5910.22	3703.68	5720.11	9035.45	4877.59	7638.15
	GBAA1782_at	transposase, IS605 family, OrfA;identified by match to PFAM protein family HMM PF02890	GBAA1782_s_at	51	2180.22	2591.9	2782.16	1655.75	2054.18	1882.8	2472.86	3667.04	5770.68	6549.98	6011.68	5121.08	4756.12	4673.48	6703.2	6442.12	5842.29	5993.82	6122.98	5090.77	4898.91	4494.92	2555.79	2320.93	2079.32	1655.63	1997.16	2338.6	1864.26	3024.88	1878.4	1922.55	1487.42	1858.67	1695.85	2612.12	3776.49	2051.93	2887.91	4708.7	2489.15	3714.15	5808.61	2834.67	3865.86
	GBAA4827	gap-1;glyceraldehyde 3-phosphate dehydrogenase;similar to SP:P08782, GB:X07547, PID:40733, PID:40746, PID:1124828, and PID:1124827; identified by sequence similarity; putative	GBAA4827_at	51	4418.25	4273.75	4213.05	17111.3	17480	16843	3392.02	1179.62	6874.93	6848.06	6034.7	6149.08	7108.91	7381.97	5020.17	6381.14	6856.51	6935.39	7644.87	4686.03	5869.01	4306.69	4923.52	4434.63	4748.86	4927.69	7027.74	9748.31	4232.25	3299.85	9035.32	10085	8315.42	8892.29	9345.12	8168.42	8256.79	8463.89	8714.52	13161.5	8717.88	9395.82	13206.2	9358.67	11656.7
	GBAA5019	pckA;phosphoenolpyruvate carboxykinase (ATP);identified by match to PFAM protein family HMM PF01293	GBAA5019_at	51	5682.85	5476.52	4932.03	17389.7	16801	17931.1	4837.38	4111.11	9837.99	8567.74	7511.23	7720.43	8863.42	8929.53	6042.16	7742.83	10088.5	8468.86	8288.04	9908.3	10103	7423.51	5433.55	4604.4	3849.5	4052.34	5864.77	5629.57	4797.21	5881.6	7082.67	9476.86	5359.27	4432.44	7389.04	5466.57	9120.68	6008.53	7432.11	11887.6	6957.13	8306.46	9604.22	8463.77	10286.8
	GBAA1579	conserved hypothetical protein;similar to GB:X73637, SP:P51460, PID:498831, GB:X73637, SP:P51460, and PID:498831; identified by sequence similarity; putative	GBAA1579_at	51	2879.2	3711.74	3246.62	8690.12	9204.16	8145.93	5535.09	4356.51	9708.58	10493.6	9948.72	6257.53	6873.99	6750.59	4851.5	5555.18	5911.88	7014.98	6563.83	2508.57	2533.4	2771.93	2072.15	2103.73	1758.19	2588.59	2673.84	6125.53	3158.17	2217.99	4256.4	8321.97	6455.36	9450.75	7109.69	9596.24	9355.95	7953.71	8501.96	5801.28	7261.78	6181.22	2717.69	5926.66	4552.74
	GBAA4175_at	hypothetical protein;identified by Glimmer2; putative	GBAA4175_x_at	51	3972.3	8294.67	5182.23	13107.9	15413.8	14244.2	7782.44	5390.82	11554.1	11265.6	10781.9	16879.9	18373.2	18312.2	16101.6	17476	12592.3	11252.2	11640.8	15031.5	13868.3	11794.9	14941	12994.2	13440.8	13798.6	15572.7	14602.2	10927.5	10618.9	14075.1	14841.1	12758	12452.4	12364.4	10155.9	12506.8	11563.7	9540.47	12737.8	11483.2	10263.1	11976.6	11302.5	12441.6
	GBAA4175	hypothetical protein;identified by Glimmer2; putative	GBAA4175_at	51	3593.45	7545.47	4799.49	12114	13954.3	13261.3	7188.81	4962.38	10535.1	10325.1	10176.6	15906.8	17104.7	17769.3	15393.9	16648.4	11340.7	10261.5	10663	13747.6	12891.1	10881.4	13666	11265.3	12124.5	12560.7	14207.4	13394.3	10224.5	9965.44	13077.2	13642	12032.3	11597.8	11257.3	9192.11	11630.7	10760.5	8890.93	11872	10558.3	9531.65	11280.4	10710.8	11630.2
	GBAA4176	hypothetical protein;identified by Glimmer2; putative	GBAA4176_at	51	3619.58	6060.91	4613.71	13209.1	14722.4	14602.7	6999.74	3993.3	10824	10028.5	10073.1	15154.9	18150.9	17817.1	15017.7	16448.6	10683.8	10041.5	9312.05	11819.3	12616	11091.9	13346.7	11821.8	10886.6	10953.6	13040.8	14542	10821	9559.92	13223	12665.2	11377	11339.5	11306	9620.24	11498.3	10982	8444.49	11735	10877.9	8983.52	11123.8	11171.2	12304.1
	GBAA4957	transcriptional regulator, DeoR family;identified by match to PFAM protein family HMM PF01325	GBAA4957_at	51	3786.29	3272	3595.45	6926.32	7064.78	6754.14	7823.11	6044.86	6331.27	5455.79	5366.79	6989.07	7134.72	7728.18	6659.63	7123.07	7393.93	6890.97	6993.05	5020.09	5375.9	5716.15	6787.11	5230.55	12144.9	9539.74	9984.37	12633.4	4729.44	7234.18	10940.6	10046.9	10033.3	7933.51	8361.06	7092.73	7314.13	7385.4	7934.97	7035.65	7532.46	7238.97	5827.81	7270.74	6759.97
	GBAA5372	sigL;RNA polymerase sigma-54 factor;similar to GB:S51768, GB:D13510, GB:L15533, GB:X68641, SP:Q06141, PID:189601, PID:285971, PID:312807, PID:482909, GB:S51768, GB:D13510, GB:L15533, GB:X68641, SP:Q06141, PID:189601, PID:285971, PID:312807, and PID:482909; identified by sequence similarity; putative	GBAA5372_at	51	2255.85	2248.35	2152.67	4403.5	4320.39	4102.36	4327.12	3570.92	3223.43	3182.35	3316.12	6107.05	7119.01	6172.07	4656.94	5598.5	2824.77	3069.6	2813.9	2067.2	2155.16	2020.85	2983.67	3275.88	6137.72	5931.59	6444.52	6976.25	2677.26	2737.78	6119.3	7144.95	6631.25	7231.83	6472.79	5703.38	4676	5060.03	3644.33	2515.5	4288.8	3019.2	3590.35	3203.91	3068.66
	GBAA2459	hypothetical protein;identified by Glimmer2; putative	GBAA2459_at	51	1411.59	1223.66	1249.32	1918.87	1762.12	1783.99	2909.89	2050.98	3308.11	2803.25	3260.92	1325.05	1425.19	1369.2	1593.13	1146.01	4222.41	4154.36	3859.42	4165.07	5013.28	4465.7	5118.16	5094.23	5828.53	5696.44	5639.12	4400.1	2647.3	2776.89	3686.08	2431.31	2119.22	1756.16	1730.57	2063.38	1283.04	1943.41	3660.03	4523.98	2725.91	6628.6	9288.4	4661.96	8226.55
	GBAA4060	acetyltransferase, GNAT family;similar to SP:Q05373, and PID:49227; identified by sequence similarity; putative	GBAA4060_at	51	3063.7	3838.01	2755.57	9164.53	7963.15	8354.23	7036.74	5044.38	10291	9594.76	10024.6	2487.31	3078.99	3233.59	2938.34	2965.46	9409.32	10833.4	9625.42	8880.8	10101.4	9429.64	10421.4	9833.89	9133.5	9112.68	9158.73	10531	9170.04	8970.79	9363.45	8312.35	9456.87	8560.62	9138.13	8958.08	8322.36	9993.6	8675.27	9366.04	10100	9445.5	11610.7	9882.23	9846.65
	GBAA3413	hypothetical protein;identified by Glimmer2; putative	GBAA3413_at	51	5157.36	4958.71	5486.66	6587.55	7683.85	6766.22	10300	8415.37	12952	10666	10807.3	2443.41	5297.9	6055.3	4023.64	4829.04	13841.6	11746.6	11526.8	16872.4	17999.5	20012	19695.2	17538.3	17214.2	15955.6	13239.1	16219.5	9119.84	11442.4	14319.1	15593.3	14842.1	12829.6	13952.1	12624	11599.9	12659.3	12605.2	12904.2	13044.8	12756.8	14437	14247.5	14732.4
	GBAA4169	conserved hypothetical protein;identified by Glimmer2; putative	GBAA4169_at	51	1976.15	2635.82	2436.68	2408.04	3980.82	2975.95	4503.86	2617.2	6432.7	6173.88	5627.31	2257.62	3756.41	2977.05	2121.15	2711.95	6293.41	5461.51	6187.97	8619.79	6613.8	7180.4	8349.98	7070.12	8342.77	7256.51	7196.35	6193.71	2098.57	4374.27	7892.39	9950.4	8799.57	8586.78	9220.2	8438.88	9806.49	9447.53	10407.9	10252.3	9974.97	11002.3	13886.9	10724.4	10598.3
	GBAA4168	inositol monophosphatase family protein;similar to SP:P38119, and PID:466983; identified by sequence similarity; putative	GBAA4168_at	51	1745.31	1659.1	1798.66	1765.85	1747.65	1772.34	2176.3	1243.46	3138.8	3279.57	2733.36	2128.35	1682.33	1216.93	1621.23	1528.28	2472.25	2080.63	2155.73	3522.43	2768.43	2504.55	3792.72	4784.66	3974.07	3920.95	3774	4799.57	1088.81	1301.51	5085.13	5605.32	5672.17	6289.25	6694.22	6180.06	8632.44	7721.38	7722.58	8860.42	8353.07	8698.02	10850.9	6771.86	8506.8
	GBAA0384	ABC transporter, ATP-binding protein;similar to GP:15026421; identified by sequence similarity; putative	GBAA0384_at	51	3663.19	3609.44	3480.16	8794.69	8329.54	8426.26	5776.11	2764.76	9542.68	9798.49	9819.2	6584.4	9934.93	10677.8	6727.32	9358.97	10134.8	11137.5	11067	16835.2	15519.4	15005.4	17283.8	17047.8	13511.9	13931.1	11397.8	10571.5	4735.93	6431.12	9430.8	9250.1	10591.8	14246	14280.9	17392.4	16228.7	17145.3	18609.8	20425.2	17966.3	19922.4	22070	19977.1	20494.9
			11_hot_and_invariant
			51_Hanna_BAnthracis
			Sample Number ()		0	1	2	3	4	5	6	7	8	9	10	11	12	13	14	15	16	17	18	19	20	21	22	23	24	25	26	27	28	29	30	31	32	33	34	35	36	37	38	39	40	41	42	43	44
	Synonyms	Description	Systematic	Number pass	Raw	Raw	Raw	Raw	Raw	Raw	Raw	Raw	Raw	Raw	Raw	Raw	Raw	Raw	Raw	Raw	Raw	Raw	Raw	Raw	Raw	Raw	Raw	Raw	Raw	Raw	Raw	Raw	Raw	Raw	Raw	Raw	Raw	Raw	Raw	Raw	Raw	Raw	Raw	Raw	Raw	Raw	Raw	Raw	Raw
	GBAA4520	conserved hypothetical protein;similar to GB:L34355, GB:L34355, GB:L35853, GB:L46810, GB:U08895, PID:511587, PID:533184, PID:557731, PID:950329, GB:L34355, GB:L34355, GB:L35853, GB:L46810, GB:U08895, PID:511587, PID:533184, PID:557731, and PID:950329; identified by sequence similarity; putative	GBAA4520_at	51	3835.34	3819.71	3911.47	4812.76	4861.15	4956.12	4871.51	2206.5	3810.24	3999.77	3608.21	5829.07	6447.59	6416.56	4943.14	6472.69	3823.83	3602.82	4111.55	4580.82	4540.33	4298.99	4593.97	3897.15	3002.95	2580.86	2605.92	2813.56	4191.41	4748.72	2512.86	2510.85	2512.24	2883.99	3115.99	4318.13	3560.42	4547.89	4439.76	5282.32	5688.81	4962.46	4663.19	6256.95	4732.64
	GBAA0254	transcriptional regulator, PemK family;identified by match to PFAM protein family HMM PF02452	GBAA0254_at	51	8279.36	8906.99	8807.58	6141.6	6881.62	6510.02	8189.61	7326.77	5437.15	5656.1	4838.65	4250.43	4273.49	3337.57	3571.74	3240.57	5331.9	5227.64	5416.83	3824.72	3657.84	4065.54	4094.41	3779.41	7789.05	6083.09	5975.38	8922.78	7917.87	9137.01	8094.6	10311.3	10029.2	8013.02	9132.36	5745.21	5819.91	6296.91	6277.63	6729.09	6413.3	6978.3	7500.01	7538.73	7485.11
	GBAA0253	conserved hypothetical protein;identified by Glimmer2; putative	GBAA0253_at	51	7895.8	8332.23	8196.05	6329.52	6354.64	6414.87	8287.27	7304.1	5782.35	6000.38	5339.55	4885.42	4504.56	3772.13	4137.3	3648.77	5709.71	5500.97	5718.26	3792.37	3738.21	4397.59	4660.95	4481.43	7558.85	6696.39	7331.05	8908.49	7746.42	9005.14	8017.6	9660.79	9626.16	8251.58	8499.45	6154.3	6259.84	7440.23	6904.46	6895.95	7628.15	7329.47	8123.84	7589.92	7529.31
	GBAA4675	conserved hypothetical protein;identified by Glimmer2; putative	GBAA4675_at	51	13758.2	14124.2	13968.5	12037.3	11682.1	11896.4	15360	15671.4	9291.12	10326.7	10110.6	15961	14749.2	15243	16041.5	15565.9	8530.04	8365.57	9396.42	7640.04	7551.28	9021.82	7915.17	8443.43	6840.69	6737.18	8652.82	7736.63	13483.8	15757.4	7540.01	8096.47	6502.19	5129.93	5566.15	5020.56	5478.89	6169.41	7369.7	8765.46	7699.76	8656.82	12154.8	7974.95	9530.77
	GBAA4533	gatB Yqey domain protein;similar to GP:10173971, and GP:10173971; identified by sequence similarity; putative	GBAA4533_at	51	12076.6	12308.9	12497.8	11208.3	10138.8	10388.2	13952.1	14435.2	10996.8	11116.2	10990.6	13551.7	12274.4	11528.6	13105.1	12189.5	10684.1	10853.6	11381.5	9714.12	9892.74	9980.51	10085.5	9924.51	8793.74	10131.8	9506.42	9902.2	13931.1	13289.6	10455	9848.61	8957.52	8220.23	8217.56	8585.33	7628.51	8364.41	9889.99	9838.14	9323.98	10867.2	12003.4	10072.6	11774.1
	GBAA4534	rpsU;ribosomal protein S21;similar to SP:P21478; identified by sequence similarity; putative	GBAA4534_at	51	14775.6	15320.2	15444	14439.2	14722	14676.7	17596	18842	15338.2	14408.5	15164.2	15657.4	15024.6	14547.8	15797	15702.8	14243.8	14761.1	14918.9	12587.7	12437.2	14522.7	13373.9	13956.4	12466.8	13516.5	13506	13637.4	16852.6	15677.7	13511.9	13333.5	13247.1	11371.3	11730.7	11867.1	10827.7	12234.9	12331.1	12819.5	12971.4	13621.9	14548.3	13631.1	14544.7
	GBAA5722	ssb-1;single-stranded DNA-binding protein;similar to GB:J03490, SP:P09622, PID:1339989, PID:181575, PID:307137, GB:J03490, SP:P09622, PID:1339989, PID:181575, and PID:307137; identified by sequence similarity; putative	GBAA5722_at	51	16281.4	16914.8	16573.6	14727	12862.3	14049.5	17659	18671	12342.1	13505.2	13160.9	17284.9	14835.2	15599.5	16703.6	16397.7	11453.7	12252	13277.1	9063.92	9941.96	12512.6	9002.08	10623	7575.53	8440.56	10796.8	10108.9	16751.1	17187.4	10493.8	9313.77	8237.33	7985.02	7329.92	9051.06	8330.69	8269.27	9843.59	10447.6	8907.67	10962.9	11092.8	9769.67	11162.4
	GBAA5433_at	UDP-N-acetylglucosamine 2-epimerase;identified by match to PFAM protein family HMM PF04007	GBAA5433_s_at	51	6809.75	6438.05	6827.93	5427.6	5303.95	5385.93	6279.76	6283.33	3280.23	3719.53	3176.33	6193.9	6491.68	6124.58	4990.39	5337.66	3654.23	3945.94	3767.49	3418.43	3507.52	3370.97	4176.84	4760.01	5145.06	5438.66	4854.79	5772.92	6610.13	6123.17	5133.09	5298.39	5062.99	4754.28	4712.04	4719.97	3816.35	4199.5	4773.74	4099.27	4252.79	5139.51	4312.41	4476.19	5250.18
	GBAA5433	UDP-N-acetylglucosamine 2-epimerase;identified by match to PFAM protein family HMM PF04007	GBAA5433_at	51	3910.27	3927.85	3995.76	3232.84	3133.14	2918.88	4010.08	2832.71	2101.94	2397.71	2078.55	4931.28	4297.87	3485.85	3745.14	3962.52	2405.89	2530.08	2877.91	2294.36	2102.95	1950.55	2970.68	2930.52	4025.32	4605.47	3971.26	4705.87	3114.55	3842.09	3809.07	4470.87	4025.44	3802.32	3842.45	3191.15	2816.12	3210.64	3633.05	2536.8	3057.94	3910.21	3058.88	2790.45	3815.06
	GBAA3423	transcriptional regulator, putative;similar to SP:P80259; identified by sequence similarity; putative	GBAA3423_at	51	5323.76	5040.47	4929.28	7397.34	7337.71	7739.72	10987.1	11064.8	7080.47	6217.42	6962.27	10763.3	10751.8	10622	11031.5	9574.94	6754.64	6557.24	6115.33	7457.45	7533.83	7246.65	8776.52	7046.93	4988.61	6028	5182.22	6100.46	7402.58	6977.31	5405.97	6167.49	5671.02	7442.42	6445.89	7174.07	5322.94	6761.93	7012.8	5062.43	6599.02	6432.89	5614.65	6639.43	6168.54
	GBAA4196	CBS domain protein;similar to SP:P08522, and PID:47862; identified by sequence similarity; putative	GBAA4196_at	51	3458.45	3691.2	2946.01	6342.99	5200.16	6202.6	7076.55	6706.31	5262.98	5875.08	5597.38	8887.92	8368.67	7692.52	6737.49	6562.11	4878.27	5546.02	5518.22	5206.17	4833.14	4679.1	5580.5	5733.44	4779.42	6227.22	6356.8	7010.32	5293.82	4138.19	5133.89	6286.82	4878.79	7695.48	5512.01	7113.63	7504.53	6924.18	6660.66	6112.14	7179.85	6492.58	5905.5	6239.81	5709.72
[truncated: 9 more columns]
