# Supplementary material for: Construction and characterization of stable, constitutively expressed, chromosomal green and red fluorescent transcriptional fusions in the select agents, Bacillus anthracis, Yersinia pestis, Burkholderia mallei, and Burkholderia pseudomallei
Source: Microbiologyopen. 2014 Jul 9;3(5):610–29. doi: 10.1002/mbo3.192 (PMC4234255; doi:10.1002/mbo3.192)
Supplement: Supplementary file 2 [file mbo30003-0610-sd2.xlsx]

## Sheet: 252_Bubo_andFleaFilm
				252_treeOrder
				54_yersinia_combi
				stage ()*S	biofilm		biofilm		broth		broth		bub		exp		exp		stati		stati
				cond ()*	flea		flowcell		midlog		stationary		rat		21C		37C		21C		37C
	ORF	GENE_SYN	Description	Systematic	Normalized	Raw	Normalized	Raw	Normalized	Raw	Normalized	Raw	Normalized	Raw	Normalized	Raw	Normalized	Raw	Normalized	Raw	Normalized	Raw	Common	SOURCE	feature id	PID	ORGANISM	User Notes
	YPO0212	rplW	50S ribosomal protein L23 YPestChrORF_YPO0212 E = e-172 Gaps = 0 %Identical = 100 %Conserved = 100	YpesChrORF_YPO0212_s_at	0.366867	195.14	1.10605	546.558	0.332736	160.501	0.715319	348.623	2.08573	2589.67	6.30666	6785.15	5.50009	6092.19	0.694855	813.621	1.30621	1554.77	rplW	Yersinia pestis CO92	11225	16120549	Yersinia pestis
	YPO0209	rpsJ	30S ribosomal protein S10 YPestChrORF_YPO0209 E = e-178 Gaps = 0 %Identical = 100 %Conserved = 100	YpesChrORF_YPO0209_s_at	0.287139	128.942	0.944074	397.719	0.371949	155.771	0.652543	278.159	2.00558	2262.5	7.65994	7156.44	6.68498	6413.55	1.06474	1084.24	1.68039	1750.1	rpsJ	Yersinia pestis CO92	11222	16120546	Yersinia pestis
	YPO0217	rplP	50S ribosomal protein L16 YPestChrORF_YPO0217 E = 0.0 Gaps = 0 %Identical = 100 %Conserved = 100	YpesChrORF_YPO0217_s_at	0.352193	120.774	0.658393	213.527	0.277281	88.3916	0.480865	154.955	2.20263	1829.96	7.27323	5211.61	6.41535	4724.77	1.01301	787.822	1.73179	1358.16	rplP	Yersinia pestis CO92	11230	16120554	Yersinia pestis
	YPO0216	rpsC	30S ribosomal protein S3 YPestChrORF_YPO0216 E = 0.0 Gaps = 0 %Identical = 100 %Conserved = 100	YpesChrORF_YPO0216_s_at	0.296793	81.458	0.733734	184.648	0.28123	70.4343	0.518814	129.884	2.76893	1782.02	9.10269	5069.29	8.25031	4717.35	0.97664	592.106	2.01516	1252.45	rpsC	Yersinia pestis CO92	11229	16120553	Yersinia pestis
	YPO0225	rplR	50S ribosomal protein L18 YPestChrORF_YPO0225 E = 0.0 Gaps = 0 %Identical = 100 %Conserved = 100	YpesChrORF_YPO0225_s_at	0.248041	62.842	0.556253	122.625	0.339291	72.4539	0.554021	121.014	2.62225	1484.51	7.56193	3697.99	6.65069	3338.53	0.98822	524.181	1.77994	965.92	rplR	Yersinia pestis CO92	11239	16120563	Yersinia pestis
	YPO0235	rplQ	50S ribosomal protein L17 YPestChrORF_YPO0235 E = 0.0 Gaps = 0 %Identical = 100 %Conserved = 100	YpesChrORF_YPO0235_s_at	0.632822	216.67	0.942138	298.293	0.514158	159.892	0.632205	200.037	2.07435	1702.28	7.60832	5366.98	5.83468	4227.91	0.964631	740.165	1.51911	1223.43	rplQ	Yersinia pestis CO92	11249	16120573	Yersinia pestis
	YPO2921	purL	phosphoribosylformylglycinamidine synthase YPestChrORF_YPO2921 E = 0.0 Gaps = 0 %Identical = 99 %Conserved = 99	YpesChrORF_YPO2921_s_at	0.624149	25.565	0.907667	34.075	0.595815	21.7804	0.973885	36.2972	2.12904	209.548	9.60244	800.275	11.4743	981.883	0.801738	72.7257	1.05819	97.3949	purL	Yersinia pestis CO92	13656	16123108	Yersinia pestis
	YPO3729	purD	phosphoribosylamine--glycine ligase YPestChrORF_YPO3729 E = 0.0 Gaps = 0 %Identical = 100 %Conserved = 100	YpesChrORF_YPO3729_s_at	0.525429	10.3805	0.711959	13.3134	0.588273	10.5974	0.809073	14.9236	2.76537	135.459	9.85191	404.721	11.8454	499.757	1.1281	50.9748	1.12101	51.3771	purD	Yersinia pestis CO92	14374	16123866	Yersinia pestis
	YPO3032	hemF	coproporphyrinogen III oxidase, aerobic HemF YPestChrORF_YPO3032 E = 0.0 Gaps = 0 %Identical = 100 %Conserved = 100	YpesChrORF_YPO3032_s_at	0.86073	16.5135	0.903739	16.2464	0.77429	13.4939	0.832777	15.0427	2.51588	114.748	4.87775	195.714	4.41042	183.077	0.950799	41.4207	1.17448	52.2238	hemF	Yersinia pestis CO92	13751	16123209	Yersinia pestis
	YPO3119	htpG	heat shock protein HtpG YPestChrORF_YPO3119 E = 0.0 Gaps = 0 %Identical = 100 %Conserved = 100	YpesChrORF_YPO3119_s_at	0.489362	33.2183	0.694647	43.1406	0.9715	59.8874	0.738543	45.6857	2.2054	407.703	4.09075	565.811	6.16207	880.787	0.905578	136.088	2.09889	318.867	htpG	Yersinia pestis CO92	13824	16123284	Yersinia pestis
	YPO1405	mukB	cell division protein YPestChrORF_YPO1405 E = 0.0 Gaps = 0 %Identical = 100 %Conserved = 100	YpesChrORF_YPO1405_s_at	0.352246	13.4937	0.781871	27.7693	0.9784	33.6566	0.574589	20.2904	1.85593	170.906	6.88269	542.984	6.77364	548.322	0.82947	71.1855	2.26859	198.754	mukB	Yersinia pestis CO92	12313	16121685	Yersinia pestis
	YPO1851	putA	bifunctional PutA protein [includes: proline dehydrogenase and delta-1-pyrroline-5-carboxylate YPestChrORF_YPO1851 E = 0.0 Gaps = 0 %Identical = 99 %Conserved = 99	YpesChrORF_YPO1851_s_at	0.78903	45.9105	0.570062	29.4542	0.409355	20.8817	0.362895	18.6645	6.44131	893.935	6.03694	692.527	7.60237	905.524	1.02276	127.99	1.0605	139.147	putA	Yersinia pestis CO92	12696	16122102	Yersinia pestis
	YPO2907	glyA	serine hydroxymethyltransferase YPestChrORF_YPO2907 E = 0.0 Gaps = 0 %Identical = 100 %Conserved = 100	YpesChrORF_YPO2907_s_at	0.271926	61.5452	0.882822	159.361	0.989956	175.359	0.722153	129.321	1.92988	882.656	5.09651	2035.37	3.6896	1516.21	1.02936	447.155	0.824685	360.297	glyA	Yersinia pestis CO92	13647	16123098	Yersinia pestis
	YPO0931	metK	S-adenosylmethionine synthetase YPestChrORF_YPO0931 E = 0.0 Gaps = 0 %Identical = 100 %Conserved = 100	YpesChrORF_YPO0931_s_at	0.237886	51.9225	1.24602	251.781	0.918647	179.816	0.891268	198.533	3.5097	1808.99	6.87623	3080.55	5.23779	2409.73	0.619006	301.708	0.419443	208.511	metK	Yersinia pestis CO92	11883	16121235	Yersinia pestis
	YPO0956	-	putative hydroxamate-type ferrisiderophore receptor YPestChrORF_YPO0956 E = 0.0 Gaps = 0 %Identical = 100 %Conserved = 100	YpesChrORF_YPO0956_s_at	0.512493	14.3505	1.09363	28.8612	0.880347	22.2928	0.895361	23.3924	1.76282	118.7	2.02022	117.442	1.85622	113.743	0.953385	60.4115	0.970997	63.1987	-	Yersinia pestis CO92	11907	16121259	Yersinia pestis
	YPO1137	galK	galactokinase YPestChrORF_YPO1137 E = 0.0 Gaps = 0 %Identical = 100 %Conserved = 100	YpesChrORF_YPO1137_s_at	0.476599	25.1074	0.937365	44.3903	0.530932	24.3863	0.403172	18.9501	2.5233	326.43	7.91327	954.526	1.94112	209.113	0.793049	91.1919	2.0952	243.123	galK	Yersinia pestis CO92	12070	16121434	Yersinia pestis
	YPO1138	galT	galactose-1-phosphate uridylyltransferase YPestChrORF_YPO1138 E = 0.0 Gaps = 0 %Identical = 100 %Conserved = 100	YpesChrORF_YPO1138_s_at	0.650825	15.7803	0.934426	21.369	0.519309	11.5648	0.357727	8.0859	2.70396	160.845	7.15728	410.995	1.98338	102.785	0.883896	48.8972	1.93159	108.13	galT	Yersinia pestis CO92	12071	16121435	Yersinia pestis
	YPO3632	-	putative membrane protein YPestChrORF_YPO3632 E = 0.0 Gaps = 0 %Identical = 100 %Conserved = 100	YpesChrORF_YPO3632_s_at	0.753517	11.9804	0.962835	14.0301	0.700039	9.85478	0.647421	9.41049	1.45512	53.9285	2.6831	87.1164	1.12125	38.3561	1.10121	38.8719	0.932163	33.4974	-	Yersinia pestis CO92	14288	16123774	Yersinia pestis
	YPO0351	groEL	60 kDa chaperonin YPestChrORF_YPO0351 E = 0.0 Gaps = 0 %Identical = 100 %Conserved = 100	YpesChrORF_YPO0351_s_at	0.110157	89.6183	0.297223	214.511	0.40731	300.299	0.363641	260.72	2.57254	4820.51	2.24866	3625.25	4.02954	6667.66	0.972928	1698.92	2.53785	4470.77	groEL	Yersinia pestis CO92	11359	16120686	Yersinia pestis
	YPO3418	aceF	dihydrolipoamide acetyltransferase component of pyruvate dehydrogenase complex YPestChrORF_YPO3418 E = 0.0 Gaps = 0 %Identical = 100 %Conserved = 100	YpesChrORF_YPO3418_s_at	0.14695	35.6883	0.693595	143.117	0.305845	61.7519	0.354998	72.9061	2.08718	1101.73	1.82565	839.047	3.5163	1677.78	0.95411	476.269	2.23135	1122.9	aceF	Yersinia pestis CO92	14094	16123567	Yersinia pestis
	YPO3419	aceE	pyruvate dehydrogenase E1 component YPestChrORF_YPO3419 E = 0.0 Gaps = 0 %Identical = 100 %Conserved = 100	YpesChrORF_YPO3419_s_at	0.118731	23.9976	0.574089	102.35	0.27206	46.4985	0.342179	59.8305	2.91705	1310.5	2.09142	817.606	4.3591	1768.34	0.959653	408.794	2.64177	1130.59	aceE	Yersinia pestis CO92	14095	16123568	Yersinia pestis
	YPO0282	hmuS	hemin transport protein YPestChrORF_YPO0282 E = 0.0 Gaps = 0 %Identical = 100 %Conserved = 100	YpesChrORF_YPO0282_s_at	0.0910167	8.68277	0.17727	16.2403	0.242471	21.0729	0.194479	17.6534	5.54497	1292.39	1.87657	369.685	3.10852	630.953	0.982832	210.277	1.49867	326.604	hmuS	Yersinia pestis CO92	11295	16120621	Yersinia pestis
	YPO3588	pyrB	aspartate carbamoyltransferase catalytic subunit YPestChrORF_YPO3588 E = 0.0 Gaps = 0 %Identical = 100 %Conserved = 100	YpesChrORF_YPO3588_s_at	0.425528	17.2135	0.756122	28.7088	0.563662	21.042	0.821605	31.6142	2.21577	216.043	1.2721	107.682	3.00396	261.711	1.00858	92.8316	1.3964	132.055	pyrB	Yersinia pestis CO92	14248	16123730	Yersinia pestis
	YPO3589	pyrI	aspartate carbamoyltransferase regulatory chain YPestChrORF_YPO3589 E = 0.0 Gaps = 0 %Identical = 100 %Conserved = 100	YpesChrORF_YPO3589_s_at	0.205019	10.9306	0.49734	24.8802	0.424874	21.2911	0.73482	37.2783	2.04087	259.469	1.17015	128.627	3.14036	355.573	0.93811	112.008	1.58691	191.706	pyrI	Yersinia pestis CO92	14249	16123731	Yersinia pestis
	YPCD1.38c	tyeA	putative Yop secretion and targeting protein YPestPlaORF_YPCD1.38c E = e-158 Gaps = 0 %Identical = 100 %Conserved = 100	YpesPlaORF_YpCD1.38c_s_at	0.0279284	3.70976	0.0292802	3.64329	0.0280507	3.38816	0.0287961	3.55943	6.11334	1969.31	1.48159	411.939	12.3292	3524.89	0.983394	298.767	16.5159	5005.64	tyeA	Yersinia pestis plasmid pCD1	15256	16082726	Yersinia pestis
	YPCD1.72c	ypkA	putative targeted effector protein kinase YPestPlaORF_YPCD1.72c E = 0.0 Gaps = 0 %Identical = 99 %Conserved = 99	YpesPlaORF_YpCD1.72c_s_at	0.0317789	4.56698	0.0309035	4.1928	0.0297202	3.88504	0.0315865	4.23535	7.45532	2577.95	1.12622	338.002	12.8368	3972.64	0.983597	320.25	13.4076	4397.4	ypkA	Yersinia pestis plasmid pCD1	15289	16082760	Yersinia pestis
	YPCD1.28c	yopD	putative Yop negative regulation/targeting component YPestPlaORF_YPCD1.28c E = 0.0 Gaps = 0 %Identical = 99 %Conserved = 99	YpesPlaORF_YpCD1.28c_s_at	0.0148928	4.10625	0.014196	3.66196	0.0147486	3.68795	0.0147095	3.77145	8.48738	5530.34	0.996998	571.727	18.2926	10879.4	1.45265	904.284	18.9587	11883.9	yopD	Yersinia pestis plasmid pCD1	15246	16082716	Yersinia pestis
	YPCD1.39c	lcrE	putative membrane-bound Yop targeting protein YPestPlaORF_YPCD1.39c E = 0.0 Gaps = 0 %Identical = 99 %Conserved = 99	YpesPlaORF_YpCD1.39c_s_at	0.0373828	5.19008	0.042149	5.4734	0.0367931	4.64236	0.0360168	4.65194	6.88199	2337	1.02974	298.071	14.9719	4469.07	0.9916	312.541	18.7328	5936.71	lcrE	Yersinia pestis plasmid pCD1	15257	16082727	Yersinia pestis
	YPCD1.73c	-	hypothetical protein YPCD1.73c YPestPlaORF_YPCD1.73c E = 0.0 Gaps = 0 %Identical = 98 %Conserved = 98	YpesPlaORF_YpCD1.73c_at	0.05536	5.14525	0.0570962	4.95772	0.0559962	4.75655	0.0543838	4.69802	4.18396	949.908	1.20632	234.586	11.6005	2318.91	0.999083	212.711	17.0537	3630.32	-	Yersinia pestis plasmid pCD1	15290	16082761	Yersinia pestis
	YPCD1.67c	yopH	putative protein-tyrosine phosphatase Yop effector YPestPlaORF_YPCD1.67c E = 0.0 Gaps = 0 %Identical = 100 %Conserved = 100	YpesPlaORF_YpCD1.67c_s_at	0.0277552	4.45301	0.0281797	4.23846	0.025841	3.7658	0.0262177	3.99022	10.7884	4096.83	0.99958	335.162	29.2419	10205.3	1.76794	643.444	33.6345	12295.8	yopH	Yersinia pestis plasmid pCD1	15285	16082755	Yersinia pestis
	YPCD1.05c	yerA	putative yopE chaperone YPestPlaORF_YPCD1.05c E = 0.0 Gaps = 0 %Identical = 100 %Conserved = 100	YpesPlaORF_YpCD1.05c_s_at	0.0619985	3.82095	0.0701788	4.0576	0.0724594	4.06583	0.073514	4.21836	4.78852	756.353	1.02929	132.893	17.9236	2403.72	1.17501	164.318	15.9305	2240.65	yerA	Yersinia pestis plasmid pCD1	15226	16082696	Yersinia pestis
	YPCD1.59	ylpB	putative type III secretion lipoprotein YPestPlaORF_YPCD1.59 E = 0.0 Gaps = 0 %Identical = 100 %Conserved = 100	YpesPlaORF_YpCD1.59_at	0.095175	7.34718	0.0861621	6.18787	0.0775394	5.41766	0.0798755	5.71227	2.46339	491.509	1.65955	267.027	9.57213	1575.43	0.965856	171.178	9.63278	1686.4	ylpB	Yersinia pestis plasmid pCD1	15277	16082747	Yersinia pestis
	YPCD1.53	yscD	putative type III secretion protein YPestPlaORF_YPCD1.53 E = 0.0 Gaps = 0 %Identical = 100 %Conserved = 100	YpesPlaORF_YpCD1.53_at	0.0714793	5.70677	0.056677	4.23494	0.0585682	4.23854	0.0628849	4.70269	2.60024	538.459	1.2074	201.074	10.9712	1895.69	0.987683	179.623	17.4571	3195.97	yscD	Yersinia pestis plasmid pCD1	15271	16082741	Yersinia pestis
	YPCD1.52	yscC	putative type III secretion protein YPestPlaORF_YPCD1.52 E = 0.0 Gaps = 0 %Identical = 100 %Conserved = 100	YpesPlaORF_YpCD1.52_at	0.0777366	6.06504	0.0766014	5.61314	0.0809655	5.77357	0.0788024	5.77375	2.78699	562.894	1.07924	176.167	13.2126	2236.21	1.06956	190.199	23.5566	4218.96	yscC	Yersinia pestis plasmid pCD1	15270	16082740	Yersinia pestis
	YPCD1.47	yscU	putative type III secretion protein YPestPlaORF_YPCD1.47 E = 0.0 Gaps = 0 %Identical = 98 %Conserved = 98	YpesPlaORF_YpCD1.47_at	0.127666	5.11725	0.123929	4.686	0.114107	4.16617	0.124762	4.66466	4.18178	427.143	1.42002	118.985	7.55884	654.208	1.00121	91.3904	3.44504	319.163	yscU	Yersinia pestis plasmid pCD1	15265	16082735	Yersinia pestis
	YPCD1.55	yscF	putative type III secretion protein YPestPlaORF_YPCD1.55 E = e-149 Gaps = 0 %Identical = 100 %Conserved = 100	YpesPlaORF_YpCD1.55_at	0.0185472	2.87824	0.0208925	3.05123	0.0206665	2.93159	0.0196725	2.85443	3.44037	1344.2	1.03766	338.716	9.56219	3202.31	1.31322	464.942	9.27045	3310.6	yscF	Yersinia pestis plasmid pCD1	15273	16082743	Yersinia pestis
	YPCD1.54	yscE	putative type III secretion protein YPestPlaORF_YPCD1.54 E = e-112 Gaps = 0 %Identical = 100 %Conserved = 100	YpesPlaORF_YpCD1.54_at	0.0239929	3.04087	0.0252283	2.99906	0.0290329	3.35713	0.0276877	3.27515	2.40205	768.644	1.06043	280.996	7.89265	2154.17	1.1195	322.204	8.51895	2479.47	yscE	Yersinia pestis plasmid pCD1	15272	16082742	Yersinia pestis
	YPCD1.58	lcrO	putative type III secretion protein YPestPlaORF_YPCD1.58 E = 0.0 Gaps = 0 %Identical = 100 %Conserved = 100	YpesPlaORF_YpCD1.58_at	0.0286862	3.88419	0.0295305	3.75689	0.0292021	3.6049	0.0312698	3.99601	2.28487	784.133	1.04553	296.749	6.62718	1942.34	1.07601	331.404	6.69563	2081.32	lcrO	Yersinia pestis plasmid pCD1	15276	16082746	Yersinia pestis
	YPCD1.56	yscG	putative type III secretion protein YPestPlaORF_YPCD1.56 E = 0.0 Gaps = 0 %Identical = 100 %Conserved = 100	YpesPlaORF_YpCD1.56_at	0.0318348	4.43424	0.0321235	4.21259	0.0307896	3.95061	0.0272941	3.55286	2.20977	793.413	1.03813	302.363	7.85701	2354.06	1.13205	361.829	7.6446	2446.95	yscG	Yersinia pestis plasmid pCD1	15274	16082744	Yersinia pestis
	YPCD1.57	yopR	putative type III secretion protein YPestPlaORF_YPCD1.57 E = 0.0 Gaps = 0 %Identical = 100 %Conserved = 100	YpesPlaORF_YpCD1.57_at	0.0447631	6.26112	0.0383636	5.03406	0.0367947	4.69857	0.0397589	5.19156	1.9449	680.54	1.04192	305.928	4.5539	1371.73	1.29377	411.308	4.97297	1590.19	yopR	Yersinia pestis plasmid pCD1	15275	16082745	Yersinia pestis
	YPCD1.18c	-	YPCD1.18c, possible transposase remnant, len: 48 aa; highly similar to a region of ORFB from several insertion element transposases e.g. TR:O31218 (EMBL:AF034211) Desulfovibrio vulgaris transposase ORFB from insertion element ISD1 (310 aa)	YpesPlaORF_YpCD1.18c_s_at	0.0171975	4.86288	0.0153095	4.0599	0.0150632	3.86881	0.0152	4.0227	3.77546	2589.36	0.973391	579.358	12.3006	7533.18	1.80153	1153.37	17.3551	11204.5	-	Yersinia pestis plasmid pCD1	15237	16082707	Yersinia pestis
	YPCD1.20	yopT	putative cytotoxic effector protein YPestPlaORF_YPCD1.20 E = 0.0 Gaps = 0 %Identical = 99 %Conserved = 99	YpesPlaORF_YpCD1.20_at	0.0316453	4.54809	0.0306705	4.14137	0.0296326	3.87508	0.0323391	4.37921	2.02389	748.923	1.06589	321.004	7.65934	2373.31	1.9862	647.302	10.0473	3304.68	yopT	Yersinia pestis plasmid pCD1	15239	16082709	Yersinia pestis
	YPCD1.96c	-	putative transposase YPestPlaORF_YPCD1.96c E = 0.0 Gaps = 0 %Identical = 100 %Conserved = 100	YpesPlaORF_YpCD1.96c_at	0.221067	5.60094	0.187594	4.44239	0.181929	4.18858	0.193595	4.56959	1.89631	114.321	1.02849	54.4245	1.96396	106.625	1.13641	65.5526	2.15385	124.764	-	Yersinia pestis plasmid pCD1	15302	16082779	Yersinia pestis
	YPCD1.97c	-	putative transposase YPestPlaORF_YPCD1.97c E = 0.0 Gaps = 0 %Identical = 100 %Conserved = 100	YpesPlaORF_YpCD1.97c_at	0.321471	8.13427	0.280727	6.46381	0.242902	5.4378	0.254533	5.86806	1.82357	106.737	1.17989	60.9038	1.90606	100.9	1.05168	58.7499	1.82271	103.699	-	Yersinia pestis plasmid pCD1	15303	16082780	Yersinia pestis
	YPO2126	-	putative phage protein YPestChrORF_YPO2126 E = 0.0 Gaps = 0 %Identical = 100 %Conserved = 100	YpesChrORF_YPO2126_s_at	0.194763	5.73723	0.280293	7.76472	0.299679	8.05787	0.294722	8.24266	2.12504	152.486	0.995545	61.3485	1.55469	98.2803	1.83569	122.922	3.57545	240.568	-	Yersinia pestis CO92	12945	16122361	Yersinia pestis
	YPO1529	-	putative decarboxylase YPestChrORF_YPO1529 E = 0.0 Gaps = 0 %Identical = 99 %Conserved = 99	YpesChrORF_YPO1529_s_at	0.352498	11.0637	0.38776	11.5954	0.414099	11.9036	0.683769	20.3677	2.0498	154.071	1.02339	67.4753	1.4788	100.146	1.46151	104.773	2.06037	151.023	-	Yersinia pestis CO92	12414	16121802	Yersinia pestis
	YPO2276a	-	putative phage-related membrane protein YPestChrORF_YPO2276a E = e-142 Gaps = 0 %Identical = 97 %Conserved = 97	YpesChrORF_YPO2276a_at	0.216791	7.55845	0.159588	5.10907	0.143863	4.47731	0.169961	5.43888	2.1346	197.914	1.0914	78.2196	3.94684	292.173	4.29561	336.452	11.9438	935.733	-	Yersinia pestis CO92	13078	16122500	Yersinia pestis
	YPO0218	rpmC	50S ribosomal protein L29 YPestChrORF_YPO0218 E = e-106 Gaps = 0 %Identical = 100 %Conserved = 100	YpesChrORF_YPO0218_s_at	0.0289219	10.7208	0.0962468	33.7785	0.0404436	14.4979	0.0590718	20.9777	1.81857	1637.04	6.11961	4719.67	5.4783	4349.68	1.04448	876.416	1.41148	1196.6	rpmC	Yersinia pestis CO92	11231	16120555	Yersinia pestis
	YPCD1.09c	-	hypothetical protein YPCD1.09c YPestPlaORF_YPCD1.09c E = e-156 Gaps = 0 %Identical = 100 %Conserved = 100	YpesPlaORF_YpCD1.09c_s_at	0.0100716	4.56404	0.01	3.85795	0.01	4.23088	0.01	3.91596	2.07482	2629.62	1.02238	1142.91	1.82255	2084.78	2.17822	2635.22	2.49214	3031.86	-	Yersinia pestis plasmid pCD1	15230	16082700	Yersinia pestis
	YPO1649	-	conserved hypothetical protein YPestChrORF_YPO1649 E = e-121 Gaps = 0 %Identical = 100 %Conserved = 100	YpesChrORF_YPO1649_s_at	0.122398	45.8833	0.41292	142.652	0.98225	318.905	0.583765	194.493	3.42496	2869.8	0.907752	666.895	4.83087	3645.85	2.67431	2132.28	5.59235	4490.68	-	Yersinia pestis CO92	12519	16121916	Yersinia pestis
	YPO4064	-	hypothetical protein YPestChrORF_YPO4064 E = 0.0 Gaps = 0 %Identical = 100 %Conserved = 100	YpesChrORF_YPO4064_s_at	0.103171	5.65305	0.121224	6.16733	0.555123	27.2125	0.335569	17.2347	2.3742	324.47	1.03457	116.454	4.75775	550	2.64868	322.707	7.86265	966.99	-	Yersinia pestis CO92	14670	16124178	Yersinia pestis
	YPMT1.42	-	putative periplasmic protein YPestPlaORF_YPMT1.42 E = 0.0 Gaps = 0 %Identical = 99 %Conserved = 99	YpesPlaORF_YpMT1.42_at	0.0896144	14.6573	0.259231	38.5864	0.423196	59.5635	0.48077	69.6111	3.72873	1393.65	1.01189	325.16	6.19312	2051.38	1.84103	642.481	4.15447	1458.8	-	Yersinia pestis plasmid pMT1	15354	16082828	Yersinia pestis
	YPO3648	-	putative 2-hydroxy-3-oxopropionate reductase YPestChrORF_YPO3648 E = 0.0 Gaps = 0 %Identical = 99 %Conserved = 99	YpesChrORF_YPO3648_s_at	0.363284	85.06	0.242101	46.2364	0.301738	55.8873	0.876402	169.889	1.83746	985.485	0.698871	294.823	2.82012	1225.42	4.08617	1866.22	6.72253	3100.78	-	Yersinia pestis CO92	14303	16123790	Yersinia pestis
	YPO3649	-	putative gamma carboxymuconolactone decarboxylase YPestChrORF_YPO3649 E = 0.0 Gaps = 0 %Identical = 100 %Conserved = 100	YpesChrORF_YPO3649_s_at	0.283582	33.0837	0.147831	13.188	0.21883	18.836	0.533974	47.8906	3.24171	821.579	1.00653	197.424	4.29941	866.992	5.51483	1171.78	10.4403	2236.91	-	Yersinia pestis CO92	14304	16123791	Yersinia pestis
	YPO1287	-	putative short chain oxidoreductase YPestChrORF_YPO1287 E = 0.0 Gaps = 0 %Identical = 100 %Conserved = 100	YpesChrORF_YPO1287_s_at	0.741732	21.5507	0.562277	15.2394	0.593326	15.5332	0.673252	18.1581	1.85406	126.99	1.011	61.4848	1.47633	91.4512	1.80149	117.775	2.17183	145.981	-	Yersinia pestis CO92	12201	16121570	Yersinia pestis
	YPCD1.40	yscN	putative Yops secretion ATP synthase YPestPlaORF_YPCD1.40 E = 0.0 Gaps = 0 %Identical = 99 %Conserved = 99	YpesPlaORF_YpCD1.40_at	0.129685	5.05484	0.1067	3.9134	0.117932	4.18471	0.113776	4.13473	10.2998	977.337	1.61813	131.68	29.185	2453.22	0.979342	87.1001	41.9772	3729.34	yscN	Yersinia pestis plasmid pCD1	15258	16082728	Yersinia pestis
	YPCD1.41	yscO	putative type III secretion protein YPestPlaORF_YPCD1.41 E = 0.0 Gaps = 0 %Identical = 100 %Conserved = 100	YpesPlaORF_YpCD1.41_at	0.0903571	4.0478	0.0943765	3.96799	0.0899418	3.69374	0.0914855	3.84787	17.0503	1850.45	1.91206	180.593	34.7181	3357.62	0.960893	98.2925	46.1711	4742.76	yscO	Yersinia pestis plasmid pCD1	15259	16082729	Yersinia pestis
	YPCD1.06	yopE	putative outer membrane virulence protein YPestPlaORF_YPCD1.06 E = 0.0 Gaps = 0 %Identical = 100 %Conserved = 100	YpesPlaORF_YpCD1.06_at	0.0608875	4.92318	0.0583798	4.45571	0.0610492	4.52604	0.0674588	5.11056	27.9297	5356.14	1.89604	320.286	70.5895	12271.1	1.00954	184.994	69.8413	12866	yopE	Yersinia pestis plasmid pCD1	15227	16082697	Yersinia pestis
	YPCD1.37c	sycN	putative type III secretion protein YPestPlaORF_YPCD1.37c E = 0.0 Gaps = 0 %Identical = 100 %Conserved = 100	YpesPlaORF_YpCD1.37c_s_at	0.102815	8.30222	0.0894414	6.8202	0.0743104	5.41838	0.0800115	6.00111	5.86897	1194.97	1.89969	316.915	17.2463	2970.36	0.984022	179.006	22.4586	4111.6	sycN	Yersinia pestis plasmid pCD1	15255	16082725	Yersinia pestis
	YPCD1.42	yscP	putative type III secretion protein YPestPlaORF_YPCD1.42 E = 0.0 Gaps = 0 %Identical = 100 %Conserved = 100	YpesPlaORF_YpCD1.42_at	0.0711219	3.3689	0.0806738	3.59051	0.0741712	3.19885	0.0732205	3.23512	9.18063	1076.95	1.7876	177.541	24.3209	2480.69	1.00852	108.797	21.4997	2336.62	yscP	Yersinia pestis plasmid pCD1	15260	16082730	Yersinia pestis
	YPCD1.29c	yopB	putative Yop targeting protein YPestPlaORF_YPCD1.29c E = 0.0 Gaps = 0 %Identical = 100 %Conserved = 100	YpesPlaORF_YpCD1.29c_s_at	0.104992	7.6206	0.0864578	5.70142	0.0803266	5.13223	0.0749162	4.89814	10.3241	1753.19	1.09579	160.108	32.1007	4879.25	0.987238	156.809	34.2851	5521.32	yopB	Yersinia pestis plasmid pCD1	15247	16082717	Yersinia pestis
	YPCD1.43	yscQ	putative type III secretion protein YPestPlaORF_YPCD1.43 E = 0.0 Gaps = 0 %Identical = 100 %Conserved = 100	YpesPlaORF_YpCD1.43_at	0.150644	5.23343	0.134992	4.41753	0.143971	4.55723	0.132955	4.32878	5.66866	488.492	1.41775	103.401	18.1701	1357.56	0.904305	72.5988	12.1738	970.951	yscQ	Yersinia pestis plasmid pCD1	15261	16082731	Yersinia pestis
	YPCD1.36c	yscX	putative type III secretion protein YPestPlaORF_YPCD1.36c E = 0.0 Gaps = 0 %Identical = 100 %Conserved = 100	YpesPlaORF_YpCD1.36c_s_at	0.116812	4.76925	0.101757	3.90357	0.104189	3.877	0.0996011	3.79658	8.40533	915.371	4.35483	371.41	27.7068	2473.04	0.876506	83.0041	33.4734	3136.77	yscX	Yersinia pestis plasmid pCD1	15254	16082724	Yersinia pestis
	YPCD1.34c	yscV	putative membrane-bound Yop protein YPestPlaORF_YPCD1.34c E = 0.0 Gaps = 0 %Identical = 99 %Conserved = 99	YpesPlaORF_YpCD1.34c_s_at	0.251944	10.4234	0.209946	8.00552	0.190559	7.03542	0.212474	8.06724	4.69169	480.834	3.05156	258.525	14.9734	1306.24	0.993848	91.6233	15.2749	1431.29	yscV	Yersinia pestis plasmid pCD1	15252	16082722	Yersinia pestis
	YPCD1.60	yscK	putative type III secretion protein YPestPlaORF_YPCD1.60 E = 0.0 Gaps = 0 %Identical = 100 %Conserved = 100	YpesPlaORF_YpCD1.60_at	0.173971	8.08851	0.162164	6.97231	0.139871	5.84017	0.142927	6.12668	2.97184	402.167	2.99494	287.134	16.8115	1677.64	1.01087	105.81	14.7124	1546.12	yscK	Yersinia pestis plasmid pCD1	15278	16082748	Yersinia pestis
	YPCD1.45	yscS	putative type III secretion protein YPestPlaORF_YPCD1.45 E = e-151 Gaps = 0 %Identical = 100 %Conserved = 100	YpesPlaORF_YpCD1.45_at	0.419177	8.00399	0.314478	5.58792	0.310726	5.34374	0.310327	5.46802	2.76718	132.707	1.24337	49.5461	7.85967	321.006	0.914613	40.2478	4.97589	216.468	yscS	Yersinia pestis plasmid pCD1	15263	16082733	Yersinia pestis
	YPCD1.44	yscR	putative Yop secretion membrane protein YPestPlaORF_YPCD1.44 E = 0.0 Gaps = 0 %Identical = 97 %Conserved = 97	YpesPlaORF_YpCD1.44_at	0.262188	4.23929	0.264774	3.9983	0.256896	3.75533	0.259899	3.88353	4.64879	199.354	1.80394	60.8358	14.7053	516.365	0.978057	36.5215	9.23175	342.52	yscR	Yersinia pestis plasmid pCD1	15262	16082732	Yersinia pestis
	YPCD1.51	yscB	hypothetical protein YPCD1.51 YPestPlaORF_YPCD1.51 E = 0.0 Gaps = 0 %Identical = 100 %Conserved = 100	YpesPlaORF_YpCD1.51_at	0.122379	3.85444	0.147862	4.36144	0.136744	3.9362	0.132931	3.89759	3.98553	344.216	1.59416	104.904	28.3594	1956.36	0.930931	68.099	59.0051	4245.78	yscB	Yersinia pestis plasmid pCD1	15269	16082739	Yersinia pestis
	YPCD1.50	yscA	hypothetical protein YPCD1.50	YpesPlaORF_YpCD1.50_s_at	0.214515	5.031	0.207207	4.55759	0.19111	4.07384	0.188296	4.14325	6.59355	419.19	1.19291	58.8906	23.8321	1288.65	1.04403	56.4157	59.0381	3190.1	yscA	Yersinia pestis plasmid pCD1	15268	16082738	Yersinia pestis
	YPCD1.46	yscT	putative type III secretion protein YPestPlaORF_YPCD1.46 E = 0.0 Gaps = 0 %Identical = 100 %Conserved = 100	YpesPlaORF_YpCD1.46_at	0.315805	7.80263	0.32969	7.69971	0.290713	6.52819	0.320156	7.41004	1.87843	118.303	1.49353	77.5599	5.6345	301.516	1.06439	62.1044	3.2102	184.59	yscT	Yersinia pestis plasmid pCD1	15264	16082734	Yersinia pestis
	YPCD1.62	lcrQ	putative type III secretion regulatory protein YPestPlaORF_YPCD1.62 E = 0.0 Gaps = 0 %Identical = 100 %Conserved = 100	YpesPlaORF_YpCD1.62_at	0.417881	11.8705	0.220691	5.38786	0.224446	5.39408	0.223696	5.41947	5.94691	391.254	1.05789	57.5955	25.0637	1418.07	1.58753	95.7707	15.2191	912.097	lcrQ	Yersinia pestis plasmid pCD1	15280	16082750	Yersinia pestis
	YPMT1.32	-	putative lipoprotein YPestPlaORF_YPMT1.32 E = 0.0 Gaps = 0 %Identical = 100 %Conserved = 100	YpesPlaORF_YpMT1.32_at	0.43309	9.61043	0.702605	14.4982	0.820238	16.4817	0.577824	12.005	2.56754	139.306	2.68902	124.076	6.54752	310.464	0.955111	48.4028	4.74875	240.109	-	Yersinia pestis plasmid pMT1	15343	16082816	Yersinia pestis
	YPCD1.33c	lcrR	hypothetical protein lcrR YPestPlaORF_YPCD1.33c E = 0.0 Gaps = 0 %Identical = 100 %Conserved = 100	YpesPlaORF_YpCD1.33c_s_at	0.379086	6.80129	0.351972	5.91113	0.370509	6.08591	0.355686	5.96567	8.84616	416.699	4.34765	163.394	32.816	1263.45	0.944482	39.2097	20.7891	865.104	lcrR	Yersinia pestis plasmid pCD1	15251	16082721	Yersinia pestis
	YPCD1.61	yscL	putative type III secretion protein YPestPlaORF_YPCD1.61 E = 0.0 Gaps = 0 %Identical = 100 %Conserved = 100	YpesPlaORF_YpCD1.61_at	0.383808	4.67196	0.392003	4.47202	0.391336	4.30231	0.388425	4.38948	6.82166	238.441	4.53967	114.695	35.702	931.47	1.0229	28.2402	18.9997	528.016	yscL	Yersinia pestis plasmid pCD1	15279	16082749	Yersinia pestis
	YPCD1.35c	yscY	putative type III secretion protein YPestPlaORF_YPCD1.35c E = 0.0 Gaps = 0 %Identical = 100 %Conserved = 100	YpesPlaORF_YpCD1.35c_s_at	0.290991	4.16452	0.289766	3.91095	0.284739	3.73352	0.323017	4.32468	4.91632	206.131	5.07877	154.149	22.4273	711.156	1.04929	35.6532	25.6628	854.194	yscY	Yersinia pestis plasmid pCD1	15253	16082723	Yersinia pestis
	YPCD1.32c	lcrG	putative Yop regulator YPestPlaORF_YPCD1.32c E = e-163 Gaps = 0 %Identical = 100 %Conserved = 100	YpesPlaORF_YpCD1.32c_s_at	0.164293	3.73337	0.168887	3.60731	0.165144	3.41912	0.162748	3.46811	17.3368	977.296	2.77987	132.191	58.0148	2864.96	1.01206	52.7139	81.8474	4299.35	lcrG	Yersinia pestis plasmid pCD1	15250	16082720	Yersinia pestis
	YPCD1.30c	sycD	putative yopB/yopD chaperone YPestPlaORF_YPCD1.30c E = 0.0 Gaps = 0 %Identical = 100 %Conserved = 100	YpesPlaORF_YpCD1.30c_s_at	0.132175	3.49697	0.156	3.87971	0.157344	3.80104	0.154239	3.82576	21.4674	1416.74	2.41602	133.873	66.9193	3869.46	0.949893	58.3462	86.9125	5297.97	sycD	Yersinia pestis plasmid pCD1	15248	16082718	Yersinia pestis
	YPCD1.31c	lcrV	putative V antigen, antihost protein/regulator YPestPlaORF_YPCD1.31c E = 0.0 Gaps = 0 %Identical = 99 %Conserved = 99	YpesPlaORF_YpCD1.31c_s_at	0.252256	4.67956	0.226497	3.92273	0.220323	3.7068	0.23692	4.10361	29.4225	1361.84	4.41719	170.893	114.836	4602.83	1.04278	44.7021	152.527	6482.47	lcrV	Yersinia pestis plasmid pCD1	15249	16082719	Yersinia pestis
	YPCD1.19c	yopQ	putative virulence determinant protein YPestPlaORF_YPCD1.19c E = 0.0 Gaps = 0 %Identical = 98 %Conserved = 98	YpesPlaORF_YpCD1.19c_s_at	0.506798	3.55798	0.555512	3.67763	0.563857	3.60458	0.587988	3.86646	9.20912	158.404	1.65239	24.4923	62.3247	965.563	0.989066	16.3902	88.6112	1463.61	yopQ	Yersinia pestis plasmid pCD1	15238	16082708	Yersinia pestis
	YPCD1.26c	yopM	putative targeted effector protein YPestPlaORF_YPCD1.26c E = 0.0 Gaps = 0 %Identical = 100 %Conserved = 100	YpesPlaORF_YpCD1.26c_s_at	0.23899	3.27805	0.260085	3.33555	0.279231	3.48102	0.260733	3.32317	6.84113	268.061	1.01466	30.6496	110.317	3385.08	1.45381	46.2502	94.9351	3073.07	yopM	Yersinia pestis plasmid pCD1	15245	16082715	Yersinia pestis
	YPCD1.71c	yopJ	putative targeted effector protein YPestPlaORF_YPCD1.71c E = 0.0 Gaps = 0 %Identical = 98 %Conserved = 98	YpesPlaORF_YpCD1.71c_s_at	0.3687	3.703	0.413884	3.89236	0.392667	3.58233	0.410529	3.85815	9.51441	237.6	1.08321	22.9876	35.331	767.285	1.23956	28.2252	23.5999	547.459	yopJ	Yersinia pestis plasmid pCD1	15288	16082759	Yersinia pestis
	YPO1992	-	conserved hypothetical protein YPestChrORF_YPO1992 E = 0.0 Gaps = 0 %Identical = 100 %Conserved = 100	YpesChrORF_YPO1992_s_at	0.562805	16.611	0.737661	20.1328	1.04113	28.0759	0.745593	20.6033	2.0937	190.644	1.21605	74.1158	3.78602	237.13	0.786529	53.6754	3.56766	239.906	-	Yersinia pestis CO92	12825	16122234	Yersinia pestis
	YPO1996	-	hypothetical protein YPestChrORF_YPO1996 E = 0.0 Gaps = 0 %Identical = 100 %Conserved = 100	YpesChrORF_YPO1996_s_at	0.8504	50.4606	0.443995	22.2246	0.423025	19.1972	0.53709	25.0805	1.94222	475.361	0.96802	99.7646	6.5099	690.16	3.02648	338.596	32.6224	3677.11	-	Yersinia pestis CO92	12829	16122238	Yersinia pestis
	YPO1994	-	hypothetical protein YPestChrORF_YPO1994 E = 0.0 Gaps = 0 %Identical = 98 %Conserved = 98	YpesChrORF_YPO1994_s_at	0.798769	22.5515	0.423491	9.60653	0.386195	8.43267	0.620394	13.8236	2.51574	267.688	0.959206	47.4764	7.80313	394.761	3.46628	186.413	37.2614	2010.75	-	Yersinia pestis CO92	12827	16122236	Yersinia pestis
	YPO1995	-	hypothetical protein YPestChrORF_YPO1995 E = 0.0 Gaps = 0 %Identical = 99 %Conserved = 99	YpesChrORF_YPO1995_s_at	0.424637	12.8036	0.231708	6.01948	0.270265	6.74094	0.303035	7.80077	2.02854	277.628	1.18153	67.685	7.49008	437.264	3.0414	188.038	37.8159	2347.53	-	Yersinia pestis CO92	12828	16122237	Yersinia pestis
	YPMT1.84	-	putative F1 capsule antigen YPestPlaORF_YPMT1.84 E = 0.0 Gaps = 0 %Identical = 100 %Conserved = 100	YpesPlaORF_YpMT1.84_s_at	1.06855	92.6866	0.452454	26.0536	0.615642	34.5019	0.561466	33.2407	47.6519	6954.58	0.739473	95.3736	32.8542	4381.07	1.73037	243.923	57.6367	8090.95	-	Yersinia pestis plasmid pMT1	15399	16082876	Yersinia pestis
	YPMT1.83	-	putative F1 capsule anchoring protein YPestPlaORF_YPMT1.83 E = 0.0 Gaps = 0 %Identical = 100 %Conserved = 100	YpesPlaORF_YpMT1.83_s_at	0.961961	28.817	0.391031	8.841	0.690257	15.2222	0.563466	12.8188	50.911	2936.75	0.846724	42.5449	36.2589	1882.63	1.63314	90.484	94.4614	5197.97	-	Yersinia pestis plasmid pMT1	15398	16082875	Yersinia pestis
	YPMT1.82	-	putative F1 chaperone protein YPestPlaORF_YPMT1.82 E = 0.0 Gaps = 0 %Identical = 100 %Conserved = 100	YpesPlaORF_YpMT1.82_s_at	2.06503	29.7435	0.612169	6.51777	0.595386	6.17109	0.637792	6.78243	81.8672	2210.98	0.632032	15.69	52.0533	1271.64	0.889966	24.1192	138.551	3585.63	-	Yersinia pestis plasmid pMT1	15397	16082874	Yersinia pestis
	YPMT1.81c	-	putative F1 operon positive regulatory protein YPestPlaORF_YPMT1.81c E = 0.0 Gaps = 0 %Identical = 100 %Conserved = 100	YpesPlaORF_YpMT1.81c_at	1.47542	10.9118	0.747825	4.81852	0.804511	5.04142	0.755243	4.83234	5.62516	106.729	0.895246	12.982	7.60372	112.918	0.965599	15.3118	11.827	187.488	-	Yersinia pestis plasmid pMT1	15396	16082873	Yersinia pestis
	YPO1303	psaA	pH 6 antigen precursor (antigen 4) (adhesin) YPestChrORF_YPO1303 E = 0.0 Gaps = 0 %Identical = 100 %Conserved = 100	YpesChrORF_YPO1303_s_at	0.649303	8.32454	0.662813	7.75443	0.700295	7.98738	1.02269	11.9786	6.78084	486.881	0.864673	22.6023	7.72539	207.424	5.01262	142.698	19.7876	570.517	psaA	Yersinia pestis CO92	12216	16121585	Yersinia pestis
	YPO2857	-	putative exported protein YPestChrORF_YPO2857 E = 0.0 Gaps = 0 %Identical = 100 %Conserved = 100	YpesChrORF_YPO2857_s_at	0.583181	49.0507	0.761755	59.3314	0.648085	49.1571	1.02187	79.044	2.50765	499.288	0.89349	155.914	2.54555	453.598	1.03506	195.037	1.57978	300.816	-	Yersinia pestis CO92	13602	16123050	Yersinia pestis
	YPO3954	gntT	putative gluconate permease YPestChrORF_YPO3954 E = 0.0 Gaps = 0 %Identical = 100 %Conserved = 100	YpesChrORF_YPO3954_s_at	0.804524	10.5638	1.12468	13.9037	0.844237	10.0942	0.817243	10.0277	2.22164	82.0114	0.919562	25.4382	2.25768	64.0023	0.909551	27.4388	1.29623	39.1904	gntT	Yersinia pestis CO92	14579	16124082	Yersinia pestis
	YPO2180	adhE	aldehyde-alcohol dehydrogenase YPestChrORF_YPO2180 E = 0.0 Gaps = 0 %Identical = 100 %Conserved = 100	YpesChrORF_YPO2180_s_at	0.0801541	14.4273	0.664221	106.003	0.416098	61.7903	0.559461	85.6491	2.80028	1120.86	1.01826	345.738	1.12894	394.609	2.81612	1039.75	2.83876	1065.08	adhE	Yersinia pestis CO92	12990	16122410	Yersinia pestis
	YPO1254	bglA	6-phospho-beta-glucosidase YPestChrORF_YPO1254 E = 0.0 Gaps = 0 %Identical = 100 %Conserved = 100	YpesChrORF_YPO1254_s_at	0.171575	17.491	0.234607	22.2555	0.271166	24.912	0.641864	60.7457	2.59154	625.487	1.06549	223.886	1.96617	427.483	2.82525	644.51	1.07817	250.265	bglA	Yersinia pestis CO92	12174	16121541	Yersinia pestis
	YPO1071	-	putative lipoprotein YPestChrORF_YPO1071 E = 0.0 Gaps = 0 %Identical = 100 %Conserved = 100	YpesChrORF_YPO1071_s_at	0.15484	15.3482	0.746431	67.6577	0.866716	75.5364	0.640514	58.8849	2.08982	495.943	2.77333	557.404	2.47135	507.171	2.01957	437.678	0.861822	188.852	-	Yersinia pestis CO92	12013	16121372	Yersinia pestis
	YPO1298	fruB	Similar to Salmonella typhimurium PTS system, fructose-specific IIa/FPr component FruB SW:PTFA_SALTY (P17127) (376 aa) fasta scores: E(): 0, 71.0% id in 376 aa, and to Escherichia coli PTS system, fructose-specific IIa/FPr component FruB SW:PTFA_ECOLI (P24217) (376 aa) fasta scores: E(): 0, 69.4% id in 376 aa YPestChrORF_YPO1298 E = 0.0 Gaps = 0 %Identical = 100 %Conserved = 100	YpesChrORF_YPO1298_s_at	0.272066	12.4452	0.587492	25.4038	0.345361	14.5369	0.384134	16.5193	1.83593	202.526	2.30782	221.599	1.87881	184.913	5.32327	551.964	1.04151	110.03	fruB	Yersinia pestis CO92	12211	16121580	Yersinia pestis
	YPO3038	napA	periplasmic nitrate reductase precursor YPestChrORF_YPO3038 E = 0.0 Gaps = 0 %Identical = 100 %Conserved = 100	YpesChrORF_YPO3038_at	0.259083	17.6455	0.976782	62.5791	0.329618	20.3597	0.167848	10.6876	1.93416	327.527	3.11326	438.719	3.17633	502.915	3.14161	484.964	0.579138	92.9613	napA	Yersinia pestis CO92	13757	16123215	Yersinia pestis
	YPO1383	pflB	formate acetyltransferase 1 YPestChrORF_YPO1383 E = 0.0 Gaps = 0 %Identical = 100 %Conserved = 100	YpesChrORF_YPO1383_s_at	0.352244	184.808	2.21524	1013	0.628753	279.173	0.548825	249.224	2.2111	2553.01	0.741207	749.925	1.76659	1997.48	1.01855	1118.43	1.31234	1454.44	pflB	Yersinia pestis CO92	12291	16121663	Yersinia pestis
	YPO2705	-	conserved hypothetical protein YPestChrORF_YPO2705 E = 0.0 Gaps = 0 %Identical = 100 %Conserved = 100	YpesChrORF_YPO2705_s_at	0.343063	167.234	1.9075	848.611	0.241033	104.432	0.241783	112.449	2.73845	3149.74	0.347249	342.912	1.75617	1869.6	1.44187	1553.48	0.967981	1049.96	-	Yersinia pestis CO92	13469	16122909	Yersinia pestis
	ORF33A	Y1119	hypothetical regulator	YpeKIM_pMT-1_ORF33A_s_at	0.339764	11.2759	1.38791	46.2897	0.466915	14.1416	0.433556	13.4799	2.90431	233.235	0.729887	50.7553	1.08545	77.4789	1.09013	82.1658	1.08737	82.8095	Y1119	Yersinia pestis KIM pMT-1 plasmid	15700	3883117	Yersinia pestis
	YPO3953	-	putative gluconokinase YPestChrORF_YPO3953 E = 0.0 Gaps = 0 %Identical = 100 %Conserved = 100	YpesChrORF_YPO3953_s_at	0.373321	8.59567	1.483	32.3697	0.526905	11.0999	0.368913	7.93633	2.01562	132.664	0.982956	47.6667	2.25851	112.006	0.772735	40.701	2.01888	108.546	-	Yersinia pestis CO92	14578	16124081	Yersinia pestis
	YPO2157	gapA	glyceraldehyde 3-phosphate dehydrogenase A YPestChrORF_YPO2157 E = 0.0 Gaps = 0 %Identical = 100 %Conserved = 100	YpesChrORF_YPO2157_s_at	0.125487	97.8804	1.49158	988.896	0.728399	471.007	0.465216	307.807	1.85666	3146.08	2.04028	3024.22	1.72388	2634.69	0.602351	967.699	0.9311	1510.94	gapA	Yersinia pestis CO92	12972	16122389	Yersinia pestis
	YPO0158	cysG	siroheme synthase YPestChrORF_YPO0158 E = 0.0 Gaps = 0 %Identical = 100 %Conserved = 100	YpesChrORF_YPO0158_s_at	0.112979	9.27968	3.19202	243.614	0.335207	25.2834	0.154059	11.7272	2.02488	395.682	1.29592	219.807	1.64373	310.139	0.95346	175.857	0.567312	107.821	cysG	Yersinia pestis CO92	11180	16120501	Yersinia pestis
	YPO1139	galE	UDP-glucose 4-epimerase YPestChrORF_YPO1139 E = 0.0 Gaps = 0 %Identical = 100 %Conserved = 100	YpesChrORF_YPO1139_s_at	0.351031	20.6506	1.77513	96.457	0.51821	27.3818	0.279356	15.0226	1.44789	207.17	2.95354	409.364	1.067	131.661	0.403197	52.9776	1.12609	149.575	galE	Yersinia pestis CO92	12072	16121436	Yersinia pestis
	YPO1608	ptsG	PTS system, glucose-specific IIBC component YPestChrORF_YPO1608 E = 0.0 Gaps = 0 %Identical = 100 %Conserved = 100	YpesChrORF_YPO1608_s_at	0.719903	60.4666	1.11132	84.9478	1.11031	82.102	0.848786	64.6625	1.48167	316.144	0.703101	119.384	2.06766	362.394	0.567097	105.056	1.78586	339.195	ptsG	Yersinia pestis CO92	12483	16121876	Yersinia pestis
	YPO0767	gntP	putative gluconate transporter YPestChrORF_YPO0767 E = 0.0 Gaps = 0 %Identical = 100 %Conserved = 100	YpesChrORF_YPO0767_s_at	0.746108	23.6998	0.926004	27.3834	1.73876	51.3193	0.715446	21.2525	1.29988	98.9363	0.877354	57.8741	1.0387	70.4124	1.13952	82.0959	2.24436	166.304	gntP	Yersinia pestis CO92	11735	16121080	Yersinia pestis
	YPO2325	dalD	putative mannitol dehydrogenase YPestChrORF_YPO2325 E = 0.0 Gaps = 0 %Identical = 100 %Conserved = 100	YpesChrORF_YPO2325_s_at	0.625213	14.2899	0.482281	10.3111	1.60143	43.713	0.600798	12.8184	1.75719	103.52	0.954022	45.5447	1.33611	65.2753	1.14744	60.0593	3.18771	170.087	dalD	Yersinia pestis CO92	13126	16122549	Yersinia pestis
	y1556	-	hypothetical YpesKIM_ChrORFy1556 E = 0.0 Gaps = 0 %Identical = 100 %Conserved = 100 YpesKIM_ChrORFy1555 E = 0.0 Gaps = 0 %Identical = 100 %Conserved = 100 YpesKIM_ChrORFy1554 E = 0.0 Gaps = 0 %Identical = 100 %Conserved = 100	YpesKIM_ChrORFy1556_at	1.82809	59.0601	0.704322	20.2333	0.588042	16.3769	0.721728	20.6113	2.53064	185.487	0.886527	56.7338	1.00022	66.1586	1.2358	86.9116	1.40114	100.431	-	Yersinia pestis KIM	15506	22125451	Yersinia pestis
	YPO0847	-	putative sugar transporter YPestChrORF_YPO0847 E = 0.0 Gaps = 0 %Identical = 99 %Conserved = 99	YpesChrORF_YPO0847_s_at	1.11608	26.4622	0.678363	14.9667	0.788566	16.9614	0.784896	17.186	1.54413	86.3497	0.936614	46.0125	1.0874	55.3399	1.23344	65.8349	1.5099	81.7147	-	Yersinia pestis CO92	11806	16121155	Yersinia pestis
	YPO2439	yfeA	periplasmic-binding protein YPestChrORF_YPO2439 E = 0.0 Gaps = 0 %Identical = 99 %Conserved = 99	YpesChrORF_YPO2439_s_at	0.300826	39.4663	1.19649	134.302	1.25458	135.792	1.03371	116.417	3.24209	938.569	0.79343	196.979	0.891113	227.739	0.846492	229.172	1.17035	319.019	yfeA	Yersinia pestis CO92	13229	16122660	Yersinia pestis
	YPO0117	metF	5,10-methylenetetrahydrofolate reductase YPestChrORF_YPO0117 E = 0.0 Gaps = 0 %Identical = 100 %Conserved = 100	YpesChrORF_YPO0117_s_at	0.419847	21.8917	0.888798	42.5752	1.43674	67.0292	1.33218	71.2923	9.31579	1210.83	1.07237	114.271	0.842074	91.9804	1.05871	121.843	1.08913	130.216	metF	Yersinia pestis CO92	11141	16120462	Yersinia pestis
	YPO3531	-	conserved hypothetical protein YPestChrORF_YPO3531 E = 0.0 Gaps = 0 %Identical = 100 %Conserved = 100	YpesChrORF_YPO3531_s_at	0.458137	20.6651	1.14361	48.0713	1.02319	41.3853	0.8125	33.7776	3.25629	369.735	0.984778	91.5195	0.825823	79.1659	1.79427	180.862	1.00937	103.256	-	Yersinia pestis CO92	14199	16123677	Yersinia pestis
	YPO0642	-	hypothetical protein	YpesChrORF_YPO0642_s_at	0.529496	30.9378	1.0728	58.1079	0.51075	27.0675	0.993969	53.4422	2.73965	385.236	0.958096	115.232	0.778223	96.43	1.17512	154.862	1.26186	166.568	-	Yersinia pestis CO92	11627	16120967	Yersinia pestis
	y0307	-	hypothetical YpesKIM_ChrORFy0307 E = e-121 Gaps = 0 %Identical = 100 %Conserved = 100	YpesKIM_ChrORFy0307_at	0.709151	13.7572	0.946804	17.3856	0.742565	13.0059	0.912821	16.4957	2.82576	129.5	1.11881	45.2084	1.05035	43.582	1.20235	52.7147	0.97716	43.3048	-	Yersinia pestis KIM	15433	22124224	Yersinia pestis
	YPO0285	-	conserved hypothetical protein YPestChrORF_YPO0285 E = 0.0 Gaps = 0 %Identical = 100 %Conserved = 100	YpesChrORF_YPO0285_s_at	0.554173	33.3535	2.11347	113.552	0.783949	39.9729	0.576475	29.974	5.30391	707.694	1.6054	185.943	2.33337	281.845	0.697954	90.6702	0.820425	106.762	-	Yersinia pestis CO92	11298	16120624	Yersinia pestis
	YPO0284	-	conserved hypothetical protein YPestChrORF_YPO0284 E = 0.0 Gaps = 0 %Identical = 100 %Conserved = 100	YpesChrORF_YPO0284_s_at	0.396627	17.1836	1.96647	78.9155	0.687328	26.2487	0.465231	18.3992	6.34149	630.155	1.75262	151.087	2.43848	219.847	0.82212	78.0347	0.787385	75.8739	-	Yersinia pestis CO92	11297	16120623	Yersinia pestis
	YPO0286	-	putative coproporphyrinogen III oxidase YPestChrORF_YPO0286 E = 0.0 Gaps = 0 %Identical = 100 %Conserved = 100	YpesChrORF_YPO0286_s_at	0.652455	27.176	1.69995	68.6232	0.522572	20.1705	0.381727	14.71	3.54067	350.367	1.79605	154.6	2.88474	259.457	0.970998	91.4398	0.833645	80.5454	-	Yersinia pestis CO92	11299	16120625	Yersinia pestis
	YPO1753	-	ferrichrome receptor protein YPestChrORF_YPO1753 E = 0.0 Gaps = 0 %Identical = 100 %Conserved = 100	YpesChrORF_YPO1753_s_at	0.609862	9.3427	1.22976	17.1396	0.632036	8.51047	0.623111	8.58169	2.59432	94.4171	1.99498	61.9524	1.53843	51.505	0.849875	28.4751	0.889261	30.194	-	Yersinia pestis CO92	12604	16122009	Yersinia pestis
	YPO0279	hmuV	hemin transport system ATP-binding protein YPestChrORF_YPO0279 E = 0.0 Gaps = 0 %Identical = 100 %Conserved = 100	YpesChrORF_YPO0279_at	0.279106	7.08142	0.632063	15.1758	0.558882	12.8058	0.48201	11.3303	3.81914	252.902	2.86322	151.078	4.3076	232.878	1.00848	58.6747	1.50657	88.5228	hmuV	Yersinia pestis CO92	11292	16120618	Yersinia pestis
	YPO0281	hmuT	hemin-binding periplasmic protein YPestChrORF_YPO0281 E = 0.0 Gaps = 0 %Identical = 100 %Conserved = 100	YpesChrORF_YPO0281_s_at	0.326238	9.43803	0.717042	19.4806	0.803371	21.146	0.66147	18.062	3.81024	275.528	2.18676	131.1	3.17485	195.769	1.00627	66.147	1.49992	100.289	hmuT	Yersinia pestis CO92	11294	16120620	Yersinia pestis
	YPO3789	metR	lysR-family transcriptional regulatory protein YPestChrORF_YPO3789 E = 0.0 Gaps = 0 %Identical = 100 %Conserved = 100	YpesChrORF_YPO3789_s_at	0.410961	10.0774	0.976364	22.3843	0.804207	17.6932	0.874757	21.3231	4.73032	286.118	2.28518	115.077	2.44777	126.763	0.776522	42.7611	1.1665	65.6502	metR	Yersinia pestis CO92	14425	16123923	Yersinia pestis
	YPO0283	hmuR	hemin receptor precursor YPestChrORF_YPO0283 E = 0.0 Gaps = 0 %Identical = 100 %Conserved = 100	YpesChrORF_YPO0283_s_at	0.575702	18.2301	0.878729	26.0748	0.673757	19.2688	0.710974	21.0195	6.17176	482.576	1.31729	86.0659	1.84415	124.64	0.949745	67.4404	1.69881	125.707	hmuR	Yersinia pestis CO92	11296	16120622	Yersinia pestis
	YPO1912	ybtA	transcriptional regulator YbtA YPestChrORF_YPO1912 E = 0.0 Gaps = 0 %Identical = 100 %Conserved = 100	YpesChrORF_YPO1912_s_at	0.446447	9.11753	1.13059	22.8649	0.76283	14.4309	0.613481	11.8203	9.00595	461.778	1.56806	67.2484	1.55791	69.9189	0.854406	39.6672	1.37769	67.2567	ybtA	Yersinia pestis CO92	12752	16122160	Yersinia pestis
	YPO2908	hmp	flavohemoprotein YPestChrORF_YPO2908 E = 0.0 Gaps = 0 %Identical = 99 %Conserved = 99	YpesChrORF_YPO2908_s_at	0.434523	7.17441	0.613541	9.51853	0.714834	10.8645	0.538671	8.34635	9.68509	457.405	1.91522	66.4162	3.54315	125.614	1.15754	44.2397	1.07302	40.9229	hmp	Yersinia pestis CO92	13648	16123099	Yersinia pestis
	YPO3135	-	putative ribosomal protein L36	YpesChrORF_YPO3135_at	0.701352	10.3928	0.520461	7.17999	0.407804	5.48859	0.433368	5.96598	12.4655	693.13	1.54421	47.7056	2.07529	66.1245	1.23907	41.6745	1.01889	34.8832	-	Yersinia pestis CO92	13837	16123297	Yersinia pestis
	YPO3134	-	putative ribosomal protein YPestChrORF_YPO3134 E = e-147 Gaps = 0 %Identical = 100 %Conserved = 100	YpesChrORF_YPO3134_s_at	0.365618	4.59212	0.483074	5.72725	0.398657	4.55154	0.434075	5.1162	15.5895	758.271	2.32263	61.2495	2.88783	78.0176	1.44257	41.3048	1.01017	29.844	-	Yersinia pestis CO92	13836	16123296	Yersinia pestis
	YPO2976	-	conserved hypothetical protein YPestChrORF_YPO2976 E = 0.0 Gaps = 0 %Identical = 99 %Conserved = 99	YpesChrORF_YPO2976_s_at	0.290892	23.2193	0.260737	19.4623	0.358641	25.7929	0.400241	29.7694	11.1639	2304.23	1.19203	196.741	1.6807	286.141	1.09729	197.124	1.065	193.166	-	Yersinia pestis CO92	13701	16123157	Yersinia pestis
	YPO2958	sfuA	iron(III)-binding periplasmic protein YPestChrORF_YPO2958 E = 0.0 Gaps = 0 %Identical = 100 %Conserved = 100	YpesChrORF_YPO2958_s_at	0.355625	17.6737	0.279719	12.8445	0.394256	17.5041	0.575275	26.6308	8.02328	936.975	2.38913	243.658	1.17477	124.052	1.05814	117.438	1.37847	157.75	sfuA	Yersinia pestis CO92	13684	16123140	Yersinia pestis
	y1706	-	hypothetical	YpesKIM_ChrORFy1706_s_at	0.713764	5.20674	0.579442	3.95931	0.571009	3.7744	0.624008	4.23523	5.00864	88.9625	1.18664	18.2586	1.54284	24.2205	1.18925	19.733	1.19242	19.919	-	Yersinia pestis KIM	15514	22125600	Yersinia pestis
	YPO0776	-	putative siderophore biosysnthesis protein YPestChrORF_YPO0776 E = 0.0 Gaps = 0 %Identical = 99 %Conserved = 99	YpesChrORF_YPO0776_at	0.806422	14.1783	0.566756	9.22216	0.878448	13.9547	0.70713	11.5518	1.9514	80.4804	1.07517	39.081	1.0955	40.8077	1.31303	51.6956	1.00652	40.0083	-	Yersinia pestis CO92	11744	16121089	Yersinia pestis
	YPO2440	yfeB	ATP-binding transport protein YPestChrORF_YPO2440 E = 0.0 Gaps = 0 %Identical = 100 %Conserved = 100	YpesChrORF_YPO2440_s_at	0.384295	31.8574	0.684927	48.2589	1.03827	70.5416	0.772839	55.9903	2.72792	520.323	1.11774	174.564	0.944752	152.5	0.872355	147.782	1.18287	201.785	yfeB	Yersinia pestis CO92	13230	16122661	Yersinia pestis
	YPO2193	tonB	TonB protein YPestChrORF_YPO2193 E = 0.0 Gaps = 0 %Identical = 100 %Conserved = 100	YpesChrORF_YPO2193_s_at	0.315462	30.2919	0.774288	66.9507	0.837905	71.7179	0.889758	76.2753	2.5416	576.314	1.24576	237.909	1.26431	254.188	0.745346	154.427	1.44429	301.516	tonB	Yersinia pestis CO92	13002	16122423	Yersinia pestis
	YPO1313	-	putative outer membrane protein YPestChrORF_YPO1313 E = 0.0 Gaps = 0 %Identical = 99 %Conserved = 99	YpesChrORF_YPO1313_s_at	0.283079	7.10428	0.679559	16.0681	0.494595	11.2577	0.538349	12.6648	3.79389	237.976	1.27836	66.7539	1.25993	68.6451	1.06358	61.2818	1.65303	95.823	-	Yersinia pestis CO92	12226	16121595	Yersinia pestis
	y3380	iucA1	aerobactin synthetase (subunit alpha) YpesKIM_ChrORFy3380 E = 0.0 Gaps = 0 %Identical = 100 %Conserved = 100	YpesKIM_ChrORFy3380_s_at	0.431817	7.31121	0.830817	13.8831	0.837156	14.2602	0.537535	8.59726	3.44145	144.658	1.59233	56.4613	0.958975	35.316	1.14228	43.8678	1.00515	39.0286	iucA1	Yersinia pestis KIM	14931	22127256	Yersinia pestis
	YPO2651	nrdH	putative glutaredoxin YPestChrORF_YPO2651 E = e-133 Gaps = 0 %Identical = 100 %Conserved = 100	YpesChrORF_YPO2651_s_at	0.269863	8.89868	0.394273	12.6732	0.745824	23.2902	0.850157	26.8737	5.83354	506.382	1.58381	109.912	2.70404	198.206	0.437429	33.1764	1.61811	128.335	nrdH	Yersinia pestis CO92	13421	16122860	Yersinia pestis
	YPO2649	nrdE	ribonucleoside-diphosphate reductase 2 alpha chain YPestChrORF_YPO2649 E = 0.0 Gaps = 0 %Identical = 100 %Conserved = 100	YpesChrORF_YPO2649_s_at	0.725796	21.1538	0.68429	18.7529	0.904491	24.2636	1.15809	31.7843	2.91861	214.047	1.5246	92.1972	1.83083	117.867	0.608458	40.1124	1.04503	70.8455	nrdE	Yersinia pestis CO92	13419	16122858	Yersinia pestis
	YPO2959	sfuB	iron(III)-transport system permease YPestChrORF_YPO2959 E = 0.0 Gaps = 0 %Identical = 99 %Conserved = 99	YpesChrORF_YPO2959_s_at	0.876978	19.4145	0.714972	14.8716	0.890459	17.9206	0.934231	19.3818	2.05066	110.895	1.80771	83.5818	1.78575	85.9524	0.924772	46.6433	1.7361	89.6836	sfuB	Yersinia pestis CO92	13685	16123141	Yersinia pestis
	YPO1856	-	conserved hypothetical protein YPestChrORF_YPO1856 E = 0.0 Gaps = 0 %Identical = 100 %Conserved = 100	YpesChrORF_YPO1856_s_at	0.726505	27.1481	0.545809	17.2008	0.703643	21.6521	0.946526	30.3375	2.30124	197.005	2.59622	180.304	1.6756	122.313	0.619471	46.8154	1.25019	101.966	-	Yersinia pestis CO92	12701	16122107	Yersinia pestis
	YPO0683	-	ExbD/TolR-family transport protein YPestChrORF_YPO0683 E = 0.0 Gaps = 0 %Identical = 100 %Conserved = 100	YpesChrORF_YPO0683_s_at	0.484266	24.9366	0.996209	49.6034	0.921649	44.1169	0.949712	44.5487	4.08508	520.672	1.39733	145.437	1.10817	121.061	0.45271	51.2683	0.987753	117.162	-	Yersinia pestis CO92	11666	16121006	Yersinia pestis
	YPO0682	-	MotA/TolQ/ExbB proton channel family protein YPestChrORF_YPO0682 E = 0.0 Gaps = 0 %Identical = 100 %Conserved = 100	YpesChrORF_YPO0682_s_at	0.469774	35.9168	1.0143	70.8021	0.966972	65.894	1.11683	75.5384	4.11364	728.512	1.10107	166.838	0.988193	157.208	0.309029	51.2928	0.740749	125.423	-	Yersinia pestis CO92	11665	16121005	Yersinia pestis
	YPO1312	-	putative siderophore ABC transporter, ATP-binding subunit YPestChrORF_YPO1312 E = 0.0 Gaps = 0 %Identical = 100 %Conserved = 100	YpesChrORF_YPO1312_s_at	0.373595	15.5371	1.18707	46.4272	0.827503	31.7507	0.835816	31.7371	2.49105	256.851	1.44394	123.586	1.07854	95.1232	0.487926	45.4037	1.0343	98.5764	-	Yersinia pestis CO92	12225	16121594	Yersinia pestis
	YPO0116	metL	bifunctional aspartokinase/homoserine dehydrogenase II YPestChrORF_YPO0116 E = 0.0 Gaps = 0 %Identical = 100 %Conserved = 100	YpesChrORF_YPO0116_s_at	0.570517	35.9095	1.02848	60.4071	1.06774	60.8815	0.858288	51.057	1.9728	323.193	1.9694	257.728	1.42486	191.697	0.421419	60.4845	0.641333	93.0452	metL	Yersinia pestis CO92	11140	16120461	Yersinia pestis
	YPO1310	-	putative periplasmic substrate-binding transport protein YPestChrORF_YPO1310 E = 0.0 Gaps = 0 %Identical = 99 %Conserved = 99	YpesChrORF_YPO1310_s_at	0.835559	23.2129	1.51087	40.3622	0.984264	25.8143	0.922839	23.9319	3.07516	215.226	2.13806	124.125	0.880679	57.5199	0.667131	42.2191	0.886542	57.0681	-	Yersinia pestis CO92	12223	16121592	Yersinia pestis
	YPO3727	metA	homoserine O-succinyltransferase YPestChrORF_YPO3727 E = 0.0 Gaps = 0 %Identical = 99 %Conserved = 99	YpesChrORF_YPO3727_s_at	0.692284	34.2332	1.17061	54.2229	1.25449	55.6658	1.78315	100.967	2.89243	371.074	1.00097	102.117	0.833694	89.0381	0.326668	36.7447	0.262111	29.6504	metA	Yersinia pestis CO92	14372	16123864	Yersinia pestis
	YPO1910	irp1	yersiniabactin biosynthetic protein YPestChrORF_YPO1910 E = 0.0 Gaps = 0 %Identical = 100 %Conserved = 100	YpesChrORF_YPO1910_s_at	0.710943	18.8223	0.486116	11.9477	1.02522	24.7755	3.42829	85.6768	46.1927	2868.17	1.85257	100.522	1.04571	57.7703	0.720865	42.5826	0.790694	47.3087	irp1	Yersinia pestis CO92	12750	16122158	Yersinia pestis
	YPO1916	ybtS	putative salicylate synthetase YPestChrORF_YPO1916 E = 0.0 Gaps = 0 %Identical = 100 %Conserved = 100	YpesChrORF_YPO1916_s_at	0.673892	16.1159	0.772855	17.3497	1.71831	38.1528	3.17341	80.0082	49.2285	2777.89	1.24438	61.3077	0.941573	47.8425	0.456609	24.2764	0.624968	33.6485	ybtS	Yersinia pestis CO92	12756	16122164	Yersinia pestis
	YPO1911	irp2	yersiniabactin biosynthetic protein YPestChrORF_YPO1911 E = 0.0 Gaps = 0 %Identical = 99 %Conserved = 99	YpesChrORF_YPO1911_s_at	0.716032	18.9206	0.678783	17.3072	1.59942	40.4428	3.98633	98.8728	42.1654	2607.98	1.38477	75.2712	0.815135	46.2028	0.674868	39.5789	0.617059	36.6454	irp2	Yersinia pestis CO92	12751	16122159	Yersinia pestis
	YPO1914	ybtQ	inner membrane ABC-transporter YbtQ YPestChrORF_YPO1914 E = 0.0 Gaps = 0 %Identical = 100 %Conserved = 100	YpesChrORF_YPO1914_s_at	0.789224	27.3133	0.871796	28.6044	1.60796	53.1232	2.03168	65.7518	15.3557	1288.05	1.04787	73.0912	0.783448	56.6441	0.660504	50.278	0.797651	61.342	ybtQ	Yersinia pestis CO92	12754	16122162	Yersinia pestis
	YPO1913	ybtP	lipoprotein inner membrane ABC-transporter YPestChrORF_YPO1913 E = 0.0 Gaps = 0 %Identical = 100 %Conserved = 100	YpesChrORF_YPO1913_s_at	1.02653	32.402	0.888283	26.956	1.90594	58.9143	2.32281	68.7689	26.0275	2006.15	1.04029	67.8543	0.643186	42.8852	0.55511	39.8765	0.55699	39.2852	ybtP	Yersinia pestis CO92	12753	16122161	Yersinia pestis
	YPO1915	ybtX	putative signal transducer YPestChrORF_YPO1915 E = 0.0 Gaps = 0 %Identical = 100 %Conserved = 100	YpesChrORF_YPO1915_s_at	1.17595	34.0587	0.80098	22.3389	1.47205	41.9302	2.53447	71.0463	19.3636	1350.41	1.04615	62.512	0.83178	51.3446	0.396552	25.915	0.526379	34.3287	ybtX	Yersinia pestis CO92	12755	16122163	Yersinia pestis
	YPO1906	fyuA	pesticin/yersiniabactin receptor protein YPestChrORF_YPO1906 E = 0.0 Gaps = 0 %Identical = 100 %Conserved = 100	YpesChrORF_YPO1906_s_at	0.859749	40.8119	0.34182	14.9934	1.64232	71.174	4.47552	186.945	35.1149	3702.68	1.89415	175.773	0.742625	72.8139	0.339779	34.3154	0.378509	38.6629	fyuA	Yersinia pestis CO92	12746	16122154	Yersinia pestis
	YPO1908	ybtT	yersiniabactin biosynthetic protein YbtT YPestChrORF_YPO1908 E = 0.0 Gaps = 0 %Identical = 100 %Conserved = 100	YpesChrORF_YPO1908_at	0.963931	25.5988	0.795076	19.8912	1.90343	46.8541	7.34925	194.384	31.8645	1992.21	1.32055	72.772	0.59845	34.2571	0.233824	14.2833	0.286608	17.2563	ybtT	Yersinia pestis CO92	12748	16122156	Yersinia pestis
	YPO1907	ybtE	yersiniabactin siderophore biosynthetic protein YPestChrORF_YPO1907 E = 0.0 Gaps = 0 %Identical = 100 %Conserved = 100	YpesChrORF_YPO1907_s_at	1.23161	40.7656	0.739276	23.6375	2.06379	63.925	6.74779	218.961	19.4002	1536.85	1.0142	70.2981	0.591953	42.075	0.318324	24.4806	0.343268	25.9317	ybtE	Yersinia pestis CO92	12747	16122155	Yersinia pestis
	YPO1909	ybtU	yersiniabactin biosynthetic protein YbtU YPestChrORF_YPO1909 E = 0.0 Gaps = 0 %Identical = 100 %Conserved = 100	YpesChrORF_YPO1909_s_at	1.11307	18.6844	0.794092	12.1814	2.63076	41.0146	9.06002	145.152	38.3172	1494.65	1.57414	54.6509	0.739108	26.1216	0.489137	18.2801	0.403703	15.3222	ybtU	Yersinia pestis CO92	12749	16122157	Yersinia pestis
	YPO3788	metE	5-methyltetrahydropteroyltriglutamate--homocystei ne methyltransferase YPestChrORF_YPO3788 E = 0.0 Gaps = 0 %Identical = 100 %Conserved = 100	YpesChrORF_YPO3788_s_at	0.809059	17.1293	1.01706	20.287	1.06996	20.3334	1.07308	21.5783	62.1375	3212	1.77151	77.5488	2.18354	97.7351	0.81341	38.7374	0.75996	36.3064	metE	Yersinia pestis CO92	14424	16123922	Yersinia pestis
	y3406	-	nonribosomal peptide synthetase/polyketide synthase YpesKIM_ChrORFy3406 E = 0.0 Gaps = 0 %Identical = 99 %Conserved = 99 YpesKIM_ChrORFy3405 E = e-114 Gaps = 0 %Identical = 100 %Conserved = 100	YpesKIM_ChrORFy3406_s_at	1.10904	7.90998	0.980702	6.57193	0.906754	5.86323	0.964941	6.41624	4.92453	86.7418	0.784369	11.7444	1.12161	17.2287	0.838674	13.5529	1.13887	18.6235	-	Yersinia pestis KIM	15637	22127281	Yersinia pestis
	YPO1011	-	putative TonB-dependent outer membrane receptor YPestChrORF_YPO1011 E = 0.0 Gaps = 0 %Identical = 99 %Conserved = 99	YpesChrORF_YPO1011_s_at	1.05451	8.94809	1.12178	8.85822	1.06541	8.16973	1.15123	9.03852	8.95686	187.488	0.757947	13.2801	0.815704	14.8353	0.728307	14.1582	0.820843	15.939	-	Yersinia pestis CO92	11956	16121312	Yersinia pestis
	YPO2252	-	putative toxin transport protein YPestChrORF_YPO2252 E = 0.0 Gaps = 0 %Identical = 99 %Conserved = 99	YpesChrORF_YPO2252_s_at	0.961236	23.0135	0.905992	20.4413	0.954719	20.845	1.11838	25.0956	1.70103	97.7035	0.85358	43.205	0.892758	46.7935	0.9944	54.4644	1.27178	71.2561	-	Yersinia pestis CO92	13054	16122476	Yersinia pestis
	YPO1944	-	putative membrane protein YPestChrORF_YPO1944 E = 0.0 Gaps = 0 %Identical = 99 %Conserved = 99	YpesChrORF_YPO1944_s_at	1.07046	30.4788	0.958939	25.6223	0.958462	24.8276	0.94808	25.0674	1.32869	89.7027	1.15902	68.5938	0.833813	51.1868	0.873413	56.6538	1.15564	75.1607	-	Yersinia pestis CO92	12782	16122190	Yersinia pestis
	YPO2982	mntH	manganese transport protein MntH YPestChrORF_YPO2982 E = 0.0 Gaps = 0 %Identical = 99 %Conserved = 99	YpesChrORF_YPO2982_s_at	0.990143	144.824	1.17509	160.056	1.47403	194.201	1.12992	152.67	1.40099	487.357	0.45519	136.823	0.505651	157.271	0.874137	286.179	0.887485	298.936	mntH	Yersinia pestis CO92	13707	16123163	Yersinia pestis
	YPO1942	-	putative exported protein YPestChrORF_YPO1942 E = 0.0 Gaps = 0 %Identical = 100 %Conserved = 100	YpesChrORF_YPO1942_at	0.758405	83.7358	1.51624	144.019	1.44123	130.174	1.50678	139.452	2.08506	504.527	0.609793	126.421	0.393678	83.6823	0.722585	163.7	0.776009	178.82	-	Yersinia pestis CO92	12780	16122188	Yersinia pestis
	YPO0205	bfd	putative bacterioferritin-associated ferredoxin YPestChrORF_YPO0205 E = e-108 Gaps = 0 %Identical = 100 %Conserved = 100	YpesChrORF_YPO0205_at	1.54299	569.628	1.37863	515.324	1.12497	388.638	2.31174	789.936	2.3431	2036.8	0.320668	243.15	0.141201	114.118	0.136234	113.232	0.482637	415.471	bfd	Yersinia pestis CO92	11220	16120544	Yersinia pestis
	YPO0426	-	putative membrane protein YPestChrORF_YPO0426 E = e-135 Gaps = 0 %Identical = 100 %Conserved = 100	YpesChrORF_YPO0426_s_at	1.29707	39.5433	1.58342	46.2173	1.18186	32.3677	0.983367	28.047	3.40258	250.616	0.354129	22.4696	0.307051	20.0901	0.320484	21.923	0.32045	22.1796	-	Yersinia pestis CO92	11430	16120759	Yersinia pestis
	YPO1941	-	putative membrane protein YPestChrORF_YPO1941 E = 0.0 Gaps = 0 %Identical = 100 %Conserved = 100	YpesChrORF_YPO1941_s_at	3.13385	229.136	1.83125	123.5	1.2993	84.6283	1.14778	76.0733	1.14512	193.108	0.777047	115.424	0.415964	63.931	0.372695	60.2706	0.51097	83.784	-	Yersinia pestis CO92	12779	16122187	Yersinia pestis
	YPO0988	-	putative membrane protein YPestChrORF_YPO0988 E = 0.0 Gaps = 0 %Identical = 100 %Conserved = 100	YpesChrORF_YPO0988_at	2.94435	130.853	2.38579	108.737	1.63982	67.5801	2.12586	88.0022	1.02512	111.444	0.375653	34.7897	0.291818	27.9302	0.269043	27.6092	0.718319	77.9996	-	Yersinia pestis CO92	11937	16121292	Yersinia pestis
	YPO0394	-	hypothetical protein YPestChrORF_YPO0394 E = e-163 Gaps = 0 %Identical = 100 %Conserved = 100	YpesChrORF_YPO0394_s_at	1.06235	31.8609	1.0037	28.2152	1.03851	28.4187	0.886138	24.9	1.30291	93.1898	0.886445	55.4418	0.813626	52.5507	1.06209	72.3171	1.03567	71.5742	-	Yersinia pestis CO92	11399	16120728	Yersinia pestis
	YPO3643	cspa2	major cold shock protein Cspa2 YPestChrORF_YPO3643 E = e-119 Gaps = 0 %Identical = 100 %Conserved = 100	YpesChrORF_YPO3643_s_at	1.9292	587.789	1.90486	539.933	0.758127	207.778	0.988595	280.56	0.299228	262.755	1.07936	664.609	0.377111	245.432	1.74116	1167.5	0.43558	304.848	cspa2	Yersinia pestis CO92	14298	16123785	Yersinia pestis
	YPO2818	-	hypothetical protein YPestChrORF_YPO2818 E = e-131 Gaps = 0 %Identical = 100 %Conserved = 100	YpesChrORF_YPO2818_s_at	1.81378	67.234	1.69561	57.0007	1.32098	41.6519	0.712678	23.2395	0.386021	31.6248	0.960175	69.5748	0.497327	40.7523	1.52573	121.171	0.663547	52.6915	-	Yersinia pestis CO92	13568	16123015	Yersinia pestis
	YPO2817	-	putative CDP-alcohol phosphatidyltransferase YPestChrORF_YPO2817 E = 0.0 Gaps = 0 %Identical = 98 %Conserved = 98	YpesChrORF_YPO2817_s_at	1.37929	54.1355	1.68371	58.0336	0.922644	30.7903	0.610749	21.424	0.563084	48.9138	1.2254	93.8018	0.890663	69.9023	1.28092	106.391	0.956938	79.6808	-	Yersinia pestis CO92	13567	16123014	Yersinia pestis
	YPO2804	-	hypothetical protein YPestChrORF_YPO2804 E = 0.0 Gaps = 0 %Identical = 100 %Conserved = 100	YpesChrORF_YPO2804_s_at	0.940647	67.1179	1.33257	84.7911	0.959615	60.0039	0.867578	54.395	0.641601	106.344	1.32678	186.915	0.957544	138.427	1.181	180.556	0.997537	154.262	-	Yersinia pestis CO92	13557	16123002	Yersinia pestis
	YPO3778	tatA	Sec-independent protein translocase protein TatA YPestChrORF_YPO3778 E = e-151 Gaps = 0 %Identical = 100 %Conserved = 100	YpesChrORF_YPO3778_s_at	0.770476	138.242	1.74619	288.966	1.20541	193.497	0.972134	159.057	0.504383	216.62	1.26788	461.125	0.775104	290.121	1.37455	544.509	0.658525	264.19	tatA	Yersinia pestis CO92	14414	16123912	Yersinia pestis
	YPO3142	-	probable ammonium transporter YPestChrORF_YPO3142 E = 0.0 Gaps = 0 %Identical = 100 %Conserved = 100	YpesChrORF_YPO3142_s_at	0.736936	28.4555	2.08194	74.595	1.21376	41.8774	1.20124	42.6061	0.482952	43.5498	0.93836	74.5878	0.839875	68.6393	1.41601	123.053	0.736454	65.2236	-	Yersinia pestis CO92	13844	16123304	Yersinia pestis
	YPO3014	cysT	sulfate transport system permease protein CysT YPestChrORF_YPO3014 E = 0.0 Gaps = 0 %Identical = 100 %Conserved = 100	YpesChrORF_YPO3014_s_at	0.936892	60.2851	4.20414	264.057	2.13188	125.678	2.7516	182.621	0.236869	36.2336	0.786171	105.717	0.963873	134.391	3.34132	490.803	0.294893	44.42	cysT	Yersinia pestis CO92	13735	16123193	Yersinia pestis
	YPO3013	cysW	sulfate transport system permease protein CysW YPestChrORF_YPO3013 E = 0.0 Gaps = 0 %Identical = 100 %Conserved = 100	YpesChrORF_YPO3013_s_at	0.583569	43.5655	2.04748	145.881	1.71593	115.276	2.30758	175.478	0.242233	41.9336	0.847161	129.34	0.996726	158.73	2.29788	389.051	0.273666	47.0053	cysW	Yersinia pestis CO92	13734	16123192	Yersinia pestis
	YPO2983	nupC	nucleoside permease YPestChrORF_YPO2983 E = 0.0 Gaps = 0 %Identical = 100 %Conserved = 100	YpesChrORF_YPO2983_s_at	0.657281	57.9675	2.11178	174.997	1.84647	147.93	0.819604	67.1945	0.485255	102.433	1.15987	212.845	1.11289	211.789	1.32384	263.322	0.391764	80.3879	nupC	Yersinia pestis CO92	13708	16123164	Yersinia pestis
	YPO1512	cdd	cytidine deaminase YPestChrORF_YPO1512 E = 0.0 Gaps = 0 %Identical = 99 %Conserved = 99	YpesChrORF_YPO1512_s_at	0.473509	25.049	4.47072	219.444	3.41717	162.451	0.630555	30.7006	0.74266	95.5348	1.77204	192.957	0.995438	111.358	2.27468	268.607	0.417836	51.9157	cdd	Yersinia pestis CO92	12400	16121785	Yersinia pestis
	YPO2563	-	conserved hypothetical protein YPestChrORF_YPO2563 E = 0.0 Gaps = 0 %Identical = 100 %Conserved = 100	YpesChrORF_YPO2563_s_at	0.616192	81.8204	6.68623	753.945	0.842525	91.7614	0.857263	96.6701	0.728814	223.393	0.901004	224.678	1.10858	298.554	1.67414	453.046	1.25083	342.227	-	Yersinia pestis CO92	13346	16122781	Yersinia pestis
	YPO0344	fdhF	formate dehydrogenase H YPestChrORF_YPO0344 E = 0.0 Gaps = 0 %Identical = 100 %Conserved = 100	YpesChrORF_YPO0344_s_at	0.67464	29.3748	2.81904	109.146	1.02732	38.8285	0.739197	28.9004	0.993836	101.209	0.903531	78.0548	1.08535	96.7229	1.23009	116.54	0.974245	93.0826	fdhF	Yersinia pestis CO92	11352	16120679	Yersinia pestis
	YPO2304	-	hypothetical protein YPestChrORF_YPO2304 E = e-113 Gaps = 0 %Identical = 100 %Conserved = 100	YpesChrORF_YPO2304_at	1.12126	45.3126	3.42788	126.495	0.75616	27.2206	0.836058	30.9069	0.847509	81.916	0.947952	77.9999	0.925238	78.4617	1.59475	143.925	1.11946	101.571	-	Yersinia pestis CO92	13106	16122528	Yersinia pestis
	YPO2742	-	putative cytochrome c-type biogenesis protein YPestChrORF_YPO2742 E = 0.0 Gaps = 0 %Identical = 100 %Conserved = 100	YpesChrORF_YPO2742_s_at	0.925328	59.6119	3.6658	211.344	1.17818	66.1254	0.824544	47.4975	0.63434	94.7062	1.16492	149.711	0.937474	124.707	0.895252	125.226	0.932362	131.787	-	Yersinia pestis CO92	13504	16122946	Yersinia pestis
	YPO3937	glpD	aerobic glycerol-3-phosphate dehydrogenase (partial) YPestChrORF_YPO3937 E = 0.0 Gaps = 0 %Identical = 100 %Conserved = 100 YPseudoORF_or2451 E = 0.0 Gaps = 0 %Identical = 98 %Conserved = 98	YpesChrORF_YPO3937_s_at	0.67294	15.7159	7.07224	156.845	0.691627	14.5907	0.961707	20.6987	0.620261	34.9735	1.34468	65.273	1.08526	54.1402	1.1913	62.5453	1.03482	55.0653	glpD	Yersinia pestis CO92	14561	16124065	Yersinia pestis
	YPO2156	-	conserved hypothetical protein YPestChrORF_YPO2156 E = 0.0 Gaps = 0 %Identical = 100 %Conserved = 100	YpesChrORF_YPO2156_s_at	0.818772	148.726	4.10483	675.401	1.10402	172.185	1.20619	193.229	0.957172	394.753	0.859418	307.246	1.58054	592.294	0.754166	292.895	0.849848	333.517	-	Yersinia pestis CO92	12971	16122388	Yersinia pestis
	YPO2269	bioD	putative dethiobiotin synthetase YPestChrORF_YPO2269 E = 0.0 Gaps = 0 %Identical = 100 %Conserved = 100	YpesChrORF_YPO2269_s_at	0.919171	54.0391	9.84506	534.819	1.29524	68.0507	1.15768	62.7578	0.836873	120.231	0.638067	76.6526	1.26913	173.006	0.744682	99.2171	0.664104	89.6101	bioD	Yersinia pestis CO92	13070	16122492	Yersinia pestis
	YPO1401	-	conserved hypothetical protein YPestChrORF_YPO1401 E = 0.0 Gaps = 0 %Identical = 100 %Conserved = 100	YpesChrORF_YPO1401_s_at	1.14016	45.9706	3.94805	143.46	1.16972	40.7837	1.16962	41.9575	0.702462	64.916	0.739217	59.4686	1.06426	89.4091	0.78939	69.3353	0.611401	55.1705	-	Yersinia pestis CO92	12309	16121681	Yersinia pestis
	YPO2561	-	putative ion transport protein YPestChrORF_YPO2561 E = 0.0 Gaps = 0 %Identical = 100 %Conserved = 100	YpesChrORF_YPO2561_s_at	1.23708	73.8754	3.46609	193.349	1.12904	60.7806	0.797082	44.1872	0.900001	126.22	0.842363	104.592	1.10042	139.826	0.752122	101.421	0.990922	135.14	-	Yersinia pestis CO92	13344	16122779	Yersinia pestis
	YPO3322	-	conserved hypothetical protein YPestChrORF_YPO3322 E = 0.0 Gaps = 0 %Identical = 100 %Conserved = 100	YpesChrORF_YPO3322_s_at	1.83443	66.4635	8.08094	252.047	0.899142	27.3563	0.585019	18.3693	0.766183	61.2527	1.02065	70.4195	1.35015	97.0369	0.773574	58.299	1.0307	77.6973	-	Yersinia pestis CO92	14003	16123475	Yersinia pestis
	YPO3323	dmsC	anaerobic dimethyl sulfoxide reductase chain C YPestChrORF_YPO3323 E = 0.0 Gaps = 0 %Identical = 100 %Conserved = 100	YpesChrORF_YPO3323_s_at	3.21317	94.0017	9.82021	273.457	1.11176	29.1138	1.06556	28.6574	0.83875	60.1062	0.770666	46.4003	1.03358	64.7144	0.714658	47.2025	0.523041	34.9181	dmsC	Yersinia pestis CO92	14004	16123476	Yersinia pestis
	YPO3324	dmsB	anaerobic dimethyl sulfoxide reductase chain B YPestChrORF_YPO3324 E = 0.0 Gaps = 0 %Identical = 100 %Conserved = 100	YpesChrORF_YPO3324_s_at	2.5451	69.3078	10.7011	253.481	1.05648	23.7566	0.749465	17.3009	0.82426	56.6391	0.971858	50.647	1.42301	78.8519	0.908621	51.0638	0.556758	32.6577	dmsB	Yersinia pestis CO92	14005	16123477	Yersinia pestis
	YPO3825	glpB	putative anaerobic glycerol-3-phosphate dehydrogenase subunit B YPestChrORF_YPO3825 E = 0.0 Gaps = 0 %Identical = 100 %Conserved = 100	YpesChrORF_YPO3825_s_at	1.08062	24.4238	6.99403	148.849	0.650625	13.207	0.659125	13.7714	1.03443	55.1801	1.1375	53.8815	1.90639	91.8443	0.623207	32.6513	0.928173	49.4625	glpB	Yersinia pestis CO92	14461	16123960	Yersinia pestis
	YPO3826	glpA	anaerobic glycerol-3-phosphate dehydrogenase subunit A YPestChrORF_YPO3826 E = 0.0 Gaps = 0 %Identical = 100 %Conserved = 100	YpesChrORF_YPO3826_s_at	1.12235	26.9277	16.7066	380.921	0.759042	16.4966	0.864092	19.2169	1.22385	72.3117	0.920493	46.4156	1.47366	75.5171	0.77125	41.9457	1.15183	63.7071	glpA	Yersinia pestis CO92	14462	16123961	Yersinia pestis
	YPO3824	glpC	anaerobic glycerol-3-phosphate dehydrogenase subunit C YPestChrORF_YPO3824 E = 0.0 Gaps = 0 %Identical = 100 %Conserved = 100	YpesChrORF_YPO3824_s_at	1.5832	40.3412	11.3861	263.004	0.869178	19.3662	0.890963	20.4219	1.32086	77.2422	0.933018	47.8306	1.39186	73.4648	0.709822	39.7998	0.795046	44.7339	glpC	Yersinia pestis CO92	14460	16123959	Yersinia pestis
	YPO0343	hydN	4Fe-4S ferrodoxin YPestChrORF_YPO0343 E = 0.0 Gaps = 0 %Identical = 100 %Conserved = 100	YpesChrORF_YPO0343_s_at	1.28428	47.9659	5.07143	170.543	0.86228	28.2708	0.578347	19.5374	1.20354	107.398	0.964666	72.3259	1.20844	93.3697	1.13321	92.5703	0.755306	62.9952	hydN	Yersinia pestis CO92	11351	16120678	Yersinia pestis
	YPO3342	-	putative cytochrome C peroxidase YPestChrORF_YPO3342 E = 0.0 Gaps = 0 %Identical = 100 %Conserved = 100	YpesChrORF_YPO3342_s_at	1.46588	24.9318	8.34645	133.323	1.03945	15.8827	0.676077	10.4755	1.35197	62.7201	0.782709	26.9091	1.53889	60.5241	1.46989	56.1524	0.654901	24.5505	-	Yersinia pestis CO92	14019	16123492	Yersinia pestis
	YPO3325	dmsA	anaerobic dimethyl sulfoxide reductase chain A YPestChrORF_YPO3325 E = 0.0 Gaps = 0 %Identical = 100 %Conserved = 100	YpesChrORF_YPO3325_s_at	1.53515	38.8125	4.65256	110.272	0.541068	12.1658	0.360972	8.30137	1.91655	123.275	0.981604	50.4481	1.44103	80.0932	0.97749	54.559	0.714222	40.1827	dmsA	Yersinia pestis CO92	14006	16123478	Yersinia pestis
	YPO0294	terZ	tellurium resistance protein YPestChrORF_YPO0294 E = 0.0 Gaps = 0 %Identical = 100 %Conserved = 100	YpesChrORF_YPO0294_s_at	0.777794	115.833	4.20492	651.444	0.834874	113.251	0.768583	106.248	1.01726	374.549	1.61664	498.233	2.34307	748.75	0.704792	236.68	2.59244	905.592	terZ	Yersinia pestis CO92	11307	16120633	Yersinia pestis
	YPO1631	-	peptidase T YPestChrORF_YPO1631 E = 0.0 Gaps = 0 %Identical = 100 %Conserved = 100	YpesChrORF_YPO1631_s_at	0.813947	31.4263	3.7197	130.081	0.67917	22.9728	0.745637	25.9559	1.12777	103.904	0.970533	75.3235	1.95078	162.025	0.908221	76.9753	1.147	98.0647	-	Yersinia pestis CO92	12502	16121899	Yersinia pestis
	YPO3888	ilvC	ketol-acid reductoisomerase YPestChrORF_YPO3888 E = 0.0 Gaps = 0 %Identical = 100 %Conserved = 100	YpesChrORF_YPO3888_s_at	0.337878	29.1396	4.00866	323.359	0.995662	78.7303	0.627949	49.731	1.3384	325.678	1.82343	321.565	1.23915	226.147	1.09382	209.507	0.554754	109.616	ilvC	Yersinia pestis CO92	14520	16124021	Yersinia pestis
	YPO0161	nirB	nitrite reductase YPestChrORF_YPO0161 E = 0.0 Gaps = 0 %Identical = 100 %Conserved = 100	YpesChrORF_YPO0161_s_at	0.425204	17.1502	8.70935	334.753	0.913783	33.801	0.389712	14.6563	2.16012	206.955	1.26879	106.408	1.91505	183.641	0.70543	66.6158	0.377116	34.5381	nirB	Yersinia pestis CO92	11183	16120504	Yersinia pestis
	YPO0160	nirD	nitrite reductase [NAD YPestChrORF_YPO0160 E = 0.0 Gaps = 0 %Identical = 100 %Conserved = 100	YpesChrORF_YPO0160_s_at	0.568327	20.619	16.1462	542.674	1.40345	46.0448	0.709972	23.5656	1.52795	131.214	1.07655	79.9958	1.15522	98.2403	0.642644	52.3098	0.2405	19.6864	nirD	Yersinia pestis CO92	11182	16120503	Yersinia pestis
	YPO0159	nirC	putative nitrite transporter YPestChrORF_YPO0159 E = 0.0 Gaps = 0 %Identical = 100 %Conserved = 100	YpesChrORF_YPO0159_s_at	0.680533	20.371	13.1968	370.635	1.49849	41.0042	0.772646	21.4758	1.2133	85.9223	1.05592	65.5288	1.02995	68.5008	0.714093	48.3033	0.36922	25.5663	nirC	Yersinia pestis CO92	11181	16120502	Yersinia pestis
	YPO0347	dcuA	anaerobic C4-dicarboxylate transporter YPestChrORF_YPO0347 E = 0.0 Gaps = 0 %Identical = 100 %Conserved = 100	YpesChrORF_YPO0347_s_at	0.876611	47.8098	2.0691	100.894	0.975888	46.2435	0.906946	44.0082	1.08297	135.807	1.19347	129.18	1.13764	127.701	0.788782	93.2005	0.440799	53.0261	dcuA	Yersinia pestis CO92	11355	16120682	Yersinia pestis
	YPO2739	ccmF	putative cytochrome c-type biogenesis protein YPestChrORF_YPO2739 E = 0.0 Gaps = 0 %Identical = 100 %Conserved = 100	YpesChrORF_YPO2739_s_at	0.986869	55.1909	4.28958	226.937	1.44481	74.2764	0.759515	39.9536	1.02856	138.532	1.6837	197.163	1.12508	136.529	0.524049	66.6488	0.551575	70.8907	ccmF	Yersinia pestis CO92	13501	16122943	Yersinia pestis
	YPO2740	ccmG	thiol:disulfide interchange protein DsbE YPestChrORF_YPO2740 E = 0.0 Gaps = 0 %Identical = 100 %Conserved = 100	YpesChrORF_YPO2740_s_at	0.688684	25.5055	5.77902	193.042	1.59324	51.9276	0.723257	24.1091	1.0112	86.2952	2.18449	162.903	1.36641	105.43	0.513576	41.7724	0.545015	44.932	ccmG	Yersinia pestis CO92	13502	16122944	Yersinia pestis
	YPO2738	ccmE	putative cytochrome c-type biogenesis protein YPestChrORF_YPO2738 E = 0.0 Gaps = 0 %Identical = 100 %Conserved = 100	YpesChrORF_YPO2738_s_at	1.02322	31.0863	4.78976	135.569	1.48576	40.9863	0.847285	23.9374	0.778229	55.7476	2.07081	130.132	1.47111	95.9974	0.53329	36.4263	0.510152	35.7399	ccmE	Yersinia pestis CO92	13500	16122942	Yersinia pestis
	YPO2737	ccmD	putative heme exporter protein D YPestChrORF_YPO2737 E = e-172 Gaps = 0 %Identical = 100 %Conserved = 100 YPseudoORF_or3557 E = e-131 Gaps = 0 %Identical = 96 %Conserved = 96	YpesChrORF_YPO2737_s_at	0.809488	23.1222	5.1741	135.227	1.79927	45.6497	0.843405	22.006	0.833187	55.4025	3.43317	199.164	2.03771	124.426	0.695193	45.33	0.586524	37.8633	ccmD	Yersinia pestis CO92	13499	16122941	Yersinia pestis
	YPO2741	ccmH	putative cytochrome c-type biogenesis protein YPestChrORF_YPO2741 E = 0.0 Gaps = 0 %Identical = 100 %Conserved = 100	YpesChrORF_YPO2741_s_at	0.71346	11.8632	5.61383	86.6127	1.25839	18.8823	0.559662	8.65758	0.97795	38.4211	2.99837	103.037	1.69612	60.2856	0.653019	24.4185	0.814919	31.1287	ccmH	Yersinia pestis CO92	13503	16122945	Yersinia pestis
	YPO0467	-	putative membrane protein YPestChrORF_YPO0467 E = 0.0 Gaps = 0 %Identical = 100 %Conserved = 100	YpesChrORF_YPO0467_s_at	1.01806	22.1037	4.28309	87.3478	1.04542	20.4036	0.826785	16.7055	0.842981	44.533	3.30998	149.319	1.68881	85.2905	0.977573	47.877	0.694112	34.1461	-	Yersinia pestis CO92	11467	16120796	Yersinia pestis
	YPO3784	-	putative carbon starvation protein YPestChrORF_YPO3784 E = 0.0 Gaps = 0 %Identical = 100 %Conserved = 100	YpesChrORF_YPO3784_s_at	0.564577	22.0328	4.24581	147.126	1.28641	53.4899	0.751493	25.6893	0.607963	58.4691	1.41718	111.976	1.2698	102.033	1.12612	94.1075	0.853064	72.4431	-	Yersinia pestis CO92	14420	16123918	Yersinia pestis
	YPO3039	napD	conserved hypothetical protein YPestChrORF_YPO3039 E = e-151 Gaps = 0 %Identical = 100 %Conserved = 100	YpesChrORF_YPO3039_s_at	0.784655	86.2974	3.24715	329.838	0.929553	92.1917	0.409892	42.3531	0.864849	229.272	1.86917	423.72	1.93689	473.885	2.00077	494.365	0.460718	120.03	napD	Yersinia pestis CO92	13758	16123216	Yersinia pestis
	YPO2096	-	hypothetical phage protein YPestChrORF_YPO2096 E = e-156 Gaps = 0 %Identical = 100 %Conserved = 100	YpesChrORF_YPO2096_at	0.802019	32.8313	6.34966	223.609	1.48429	50.4166	0.316259	11.2841	0.65352	57.9503	0.989217	75.9744	1.10154	87.25	3.0975	262.393	0.853172	72.1433	-	Yersinia pestis CO92	12921	16122335	Yersinia pestis
	y0544	hmuP	hemin uptake system component	YpesKIM_ChrORFy0544_s_at	0.745222	14.521	5.474	113.475	1.47848	27.0846	1.13789	20.6604	2.99419	148.103	0.875306	35.3702	0.755727	32.5259	0.33578	14.7885	0.80532	37.1794	hmuP	Yersinia pestis KIM	15440	22124458	Yersinia pestis
	y0621	-	hypothetical	YpesKIM_ChrORFy0621_s_at	1.06086	36.5375	1.79417	58.3787	1.26934	39.6509	1.15376	36.9579	0.96382	78.3819	0.823872	59.1471	1.10967	81.9544	0.747486	58.0754	0.624127	48.9814	-	Yersinia pestis KIM	15444	22124535	Yersinia pestis
	YPO3268	emrB	multidrug resistance protein B YPestChrORF_YPO3268 E = 0.0 Gaps = 0 %Identical = 100 %Conserved = 100	YpesChrORF_YPO3268_s_at	1.39104	43.6595	1.39471	40.3166	0.986629	27.6011	0.877872	25.2071	1.03716	76.5757	1.25865	81.1451	0.922293	61.4054	0.57084	40.8126	0.794668	56.5622	emrB	Yersinia pestis CO92	13958	16123425	Yersinia pestis
	YPO2815	-	putative acyltransferase YPestChrORF_YPO2815 E = 0.0 Gaps = 0 %Identical = 98 %Conserved = 98	YpesChrORF_YPO2815_s_at	1.34581	30.533	1.66921	35.6716	0.895979	18.7716	0.642381	13.58	0.922663	49.0196	1.92407	89.93	1.24737	60.3372	0.811974	41.7063	0.847495	43.6294	-	Yersinia pestis CO92	13565	16123012	Yersinia pestis
	YPO2148	-	putative multidrug resistance protein YPestChrORF_YPO2148 E = 0.0 Gaps = 0 %Identical = 99 %Conserved = 99	YpesChrORF_YPO2148_s_at	0.964329	26.2118	1.50603	38.4694	0.852742	21.2647	1.0073	25.7308	0.951845	61.4475	1.63121	92.9639	1.02774	61.0833	0.677605	42.1077	1.23805	77.4186	-	Yersinia pestis CO92	12964	16122381	Yersinia pestis
	YPO3820	-	putative P-type cation-translocating membrane ATPase YPestChrORF_YPO3820 E = 0.0 Gaps = 0 %Identical = 100 %Conserved = 100	YpesChrORF_YPO3820_s_at	0.395331	25.1334	2.87747	171.473	1.00477	58.084	1.44242	81.8375	2.22642	441.633	0.696305	87.0226	0.687989	88.1638	3.6195	490.066	1.06383	149.08	-	Yersinia pestis CO92	14456	16123955	Yersinia pestis
	YPO1975	-	conserved hypothetical protein YPestChrORF_YPO1975 E = 0.0 Gaps = 0 %Identical = 98 %Conserved = 98	YpesChrORF_YPO1975_s_at	2.84732	436.303	0.975233	134.567	2.84991	384.818	1.8612	253.222	0.268021	93.0959	0.531899	162.189	0.272767	85.4528	2.17373	718.926	0.516517	172.095	-	Yersinia pestis CO92	12810	16122219	Yersinia pestis
	YPO1972	hutI	imidazolonepropionase YPestChrORF_YPO1972 E = 0.0 Gaps = 0 %Identical = 100 %Conserved = 100	YpesChrORF_YPO1972_s_at	5.03881	537.815	0.82413	76.8038	1.8155	165.748	2.2693	210.838	0.219361	51.5672	0.898999	186.401	0.373249	79.2401	6.55786	1468.66	0.396089	90.2177	hutI	Yersinia pestis CO92	12807	16122216	Yersinia pestis
	YPO4015	-	amino acid permease YPestChrORF_YPO4015 E = 0.0 Gaps = 0 %Identical = 100 %Conserved = 100	YpesChrORF_YPO4015_s_at	1.34504	53.2472	1.13745	40.6482	1.22411	42.4686	1.05368	37.5064	0.567633	51.3915	0.506198	40.7265	0.518034	42.5393	2.21811	192.391	0.429747	37.7595	-	Yersinia pestis CO92	14632	16124138	Yersinia pestis
	YPO1971	hutG	putative N-formylglutamate amidohydrolase YPestChrORF_YPO1971 E = 0.0 Gaps = 0 %Identical = 100 %Conserved = 100	YpesChrORF_YPO1971_s_at	2.12505	104.214	0.426283	15.7443	1.1882	43.2599	1.57572	59.1803	0.3482	33.0348	1.22033	99.5747	0.499784	42.6265	6.88842	611.073	0.396226	36.1645	hutG	Yersinia pestis CO92	12806	16122215	Yersinia pestis
	YPO4016	hutH	histidine ammonia-lyase YPestChrORF_YPO4016 E = 0.0 Gaps = 0 %Identical = 100 %Conserved = 100	YpesChrORF_YPO4016_s_at	2.60147	139.113	0.437187	17.554	1.20205	49.427	1.57176	63.0511	0.504984	51.0094	1.50679	132.798	0.618357	55.9301	23.0846	2207.58	0.644923	62.6047	hutH	Yersinia pestis CO92	14633	16124139	Yersinia pestis
	YPO4017	hutU	urocanate hydratase YPestChrORF_YPO4017 E = 0.0 Gaps = 0 %Identical = 100 %Conserved = 100	YpesChrORF_YPO4017_s_at	2.7637	164.24	0.503243	23.9385	1.16347	56.7822	1.24372	59.6112	0.4933	59.7947	1.11454	118.252	0.489842	53.6263	17.8845	2064.42	0.598235	70.15	hutU	Yersinia pestis CO92	14634	16124140	Yersinia pestis
	YPO2613	gltK	putative glutamate/aspartate transport system permease YPestChrORF_YPO2613 E = 0.0 Gaps = 0 %Identical = 100 %Conserved = 100	YpesChrORF_YPO2613_s_at	1.98703	211.806	0.734075	63.7226	3.53707	296.63	1.99681	171.013	0.133455	29.3201	1.09664	210.013	0.541933	107.647	1.03643	218.162	0.753447	159.85	gltK	Yersinia pestis CO92	13390	16122826	Yersinia pestis
	YPO2774	hisJ	histidine-binding periplasmic protein YPestChrORF_YPO2774 E = 0.0 Gaps = 0 %Identical = 100 %Conserved = 100	YpesChrORF_YPO2774_s_at	1.87286	183.869	0.710216	58.1045	2.93367	236.241	1.19415	96.903	0.312345	72.9772	0.958459	173.384	0.886709	165.347	1.2295	242.676	0.900571	179.857	hisJ	Yersinia pestis CO92	13535	16122978	Yersinia pestis
	YPO2512	glnH	putative glutamine-binding periplasmic protein YPestChrORF_YPO2512 E = 0.0 Gaps = 0 %Identical = 100 %Conserved = 100	YpesChrORF_YPO2512_s_at	1.9549	269.833	0.285242	30.9133	0.921447	96.8147	0.387749	43.4296	0.470244	132.648	0.961366	229.954	1.11614	274.397	4.60795	1195.61	3.39479	889.874	glnH	Yersinia pestis CO92	13299	16122733	Yersinia pestis
	YPO1573	-	putative polysaccharide deacetylase YPestChrORF_YPO1573 E = 0.0 Gaps = 0 %Identical = 100 %Conserved = 100	YpesChrORF_YPO1573_s_at	1.82336	65.7228	0.289043	8.91897	0.899539	26.9984	0.676659	20.8379	0.373907	30.3117	0.989994	67.6116	1.6503	115.749	6.13698	455.942	7.14191	535.771	-	Yersinia pestis CO92	12454	16121843	Yersinia pestis
	YPO1566	-	putative hydrolase YPestChrORF_YPO1566 E = 0.0 Gaps = 0 %Identical = 100 %Conserved = 100	YpesChrORF_YPO1566_s_at	1.97567	82.0906	0.484283	16.0217	1.19377	38.2497	0.857236	28.0648	0.544958	46.9631	0.661578	48.5997	1.07676	81.3149	2.73395	217.818	3.06653	247.696	-	Yersinia pestis CO92	12447	16121836	Yersinia pestis
	YPO1563	-	putative transmembrane transporter YPestChrORF_YPO1563 E = 0.0 Gaps = 0 %Identical = 100 %Conserved = 100	YpesChrORF_YPO1563_s_at	1.87851	43.0348	0.602217	12.4887	1.29482	26.1218	0.91143	18.7196	0.686147	36.4087	0.765574	35.4253	0.959609	45.9899	14.6059	733.414	6.49646	334.028	-	Yersinia pestis CO92	12444	16121833	Yersinia pestis
	YPO1964	astD	succinylglutamic semialdehyde dehydrogenase YPestChrORF_YPO1964 E = 0.0 Gaps = 0 %Identical = 99 %Conserved = 99	YpesChrORF_YPO1964_s_at	1.9134	132.349	0.254432	15.3689	2.74518	162.474	0.474476	28.5444	0.460048	70.0422	0.997555	132.465	0.771277	105.365	3.32401	481.124	2.44405	369.918	astD	Yersinia pestis CO92	12802	16122210	Yersinia pestis
	YPO1700	-	putative exported protein YPestChrORF_YPO1700 E = 0.0 Gaps = 0 %Identical = 100 %Conserved = 100	YpesChrORF_YPO1700_s_at	2.23172	230.472	0.227563	19.8166	1.31367	110.084	2.03103	174.791	0.264124	57.9283	0.426453	81.3017	0.725	142.248	1.11532	232.017	1.8122	387.549	-	Yersinia pestis CO92	12560	16121960	Yersinia pestis
	YPO2513	glnP	putative glutamine transport system permease YPestChrORF_YPO2513 E = 0.0 Gaps = 0 %Identical = 100 %Conserved = 100	YpesChrORF_YPO2513_s_at	4.59297	342.652	0.603484	38.0089	1.81543	110.048	0.886279	55.5216	0.253873	41.4525	0.788479	108.997	1.02961	146.715	1.10485	166.547	2.28288	351.483	glnP	Yersinia pestis CO92	13300	16122734	Yersinia pestis
	YPO1565	-	putative oxidoreductase YPestChrORF_YPO1565 E = 0.0 Gaps = 0 %Identical = 100 %Conserved = 100	YpesChrORF_YPO1565_s_at	4.57563	247.162	0.48648	22.7691	1.10849	50.166	0.972611	45.0488	0.358505	43.4022	0.641536	66.7697	0.883471	94.5544	2.06759	233.217	2.86874	331.277	-	Yersinia pestis CO92	12446	16121835	Yersinia pestis
	YPO0275	-	conserved hypothetical protein YPestChrORF_YPO0275 E = e-153 Gaps = 0 %Identical = 100 %Conserved = 100	YpesChrORF_YPO0275_s_at	2.7184	136.644	1.02664	45.7639	1.71427	74.0961	1.17011	51.7284	0.899545	101.911	0.769272	76.1923	0.79371	81.2966	0.882451	94.8721	0.968961	105.777	-	Yersinia pestis CO92	11288	16120614	Yersinia pestis
	YPO1307	-	putative membrane protein YPestChrORF_YPO1307 E = 0.0 Gaps = 0 %Identical = 100 %Conserved = 100	YpesChrORF_YPO1307_s_at	5.09945	95.0618	1.63236	28.1109	1.42967	24.0424	1.74138	29.8099	0.818943	35.6964	0.812434	31.157	0.860394	34.0568	0.803462	33.6229	0.849041	36.0493	-	Yersinia pestis CO92	12220	16121589	Yersinia pestis
	YPO1386	ansB	putative L-asparaginase II precursor YPestChrORF_YPO1386 E = 0.0 Gaps = 0 %Identical = 99 %Conserved = 99	YpesChrORF_YPO1386_s_at	12.4382	265.301	1.25985	23.62	1.08646	20.1109	0.97512	18.279	2.03885	97.7108	0.602877	25.3176	0.804506	34.6948	0.750362	34.0579	1.07163	49.3176	ansB	Yersinia pestis CO92	12294	16121666	Yersinia pestis
	y0189	-	hypothetical	YpesKIM_ChrORFy0189_at	5.95101	171.001	1.21163	30.3583	0.723998	16.8708	1.19428	28.4906	1.4745	89.4848	0.812269	43.2286	1.0104	55.499	0.853556	49.7529	0.946301	54.981	-	Yersinia pestis KIM	15422	22124109	Yersinia pestis
	YPO3677	-	putative phage-related protein YPestChrORF_YPO3677 E = e-160 Gaps = 0 %Identical = 97 %Conserved = 97	YpesChrORF_YPO3677_s_at	10.9667	128.652	1.50938	16.1821	1.1005	9.82816	1.5369	14.0297	0.869573	20.2857	0.96889	19.8507	0.931113	19.7591	0.809015	17.9752	0.834155	18.8682	-	Yersinia pestis CO92	14332	16123820	Yersinia pestis
	YPO3678	-	insecticidal toxin complex YPestChrORF_YPO3678 E = 0.0 Gaps = 0 %Identical = 100 %Conserved = 100	YpesChrORF_YPO3678_s_at	4.75174	133.389	0.877548	21.2893	0.69399	15.0779	1.02165	22.8482	0.976358	55.3441	0.975682	48.9006	1.01851	52.3057	1.22254	66.8666	0.995589	54.9079	-	Yersinia pestis CO92	14333	16123821	Yersinia pestis
	YPO2842	-	putative ABC transporter permease YPestChrORF_YPO2842 E = 0.0 Gaps = 0 %Identical = 100 %Conserved = 100	YpesChrORF_YPO2842_s_at	8.4267	167.031	0.828302	13.6971	0.91674	14.7888	0.961852	15.9588	0.795477	33.7517	0.918504	34.0036	1.08332	40.9949	1.05852	42.3442	1.32204	54.5645	-	Yersinia pestis CO92	13589	16123037	Yersinia pestis
	YPO3257	-	putative amino acid ABC transporter, periplasmic protein YPestChrORF_YPO3257 E = 0.0 Gaps = 0 %Identical = 100 %Conserved = 100	YpesChrORF_YPO3257_s_at	4.99419	103.631	0.976247	19.0806	0.937492	17.9185	0.828751	16.1715	0.821378	40.8075	0.933375	40.6179	1.20097	53.4638	0.905766	43.2122	1.53802	72.7424	-	Yersinia pestis CO92	13947	16123414	Yersinia pestis
	YPO3681	-	putative insecticial toxin YPestChrORF_YPO3681 E = 0.0 Gaps = 0 %Identical = 100 %Conserved = 100	YpesChrORF_YPO3681_at	4.23537	244.124	0.767055	56.9175	0.419237	18.3497	0.937978	41.7283	0.12083	13.7206	0.919562	90.8636	0.865585	90.0037	3.77599	406.747	1.28141	139.714	-	Yersinia pestis CO92	14334	16123822	Yersinia pestis
	YPO3682	-	putative lysR-family transcriptional regulatory protein YPestChrORF_YPO3682 E = 0.0 Gaps = 0 %Identical = 98 %Conserved = 98	YpesChrORF_YPO3682_s_at	11.02	333.222	1.05638	42.7859	0.441312	10.2778	0.773659	18.7061	0.398406	24.1643	1.14783	61.676	0.936509	52.795	4.52155	268.859	1.05798	62.5473	-	Yersinia pestis CO92	14335	16123823	Yersinia pestis
	YPO2556	pecT	LysR-family transcriptional regulatory protein YPestChrORF_YPO2556 E = 0.0 Gaps = 0 %Identical = 100 %Conserved = 100	YpesChrORF_YPO2556_s_at	3.80294	189.158	0.868886	37.6594	1.17526	49.3327	1.23706	53.2236	0.354317	39.4717	0.879124	85.1951	0.667309	66.3347	1.6196	170.812	0.921779	97.8713	pecT	Yersinia pestis CO92	13339	16122774	Yersinia pestis
	YPO0403	-	PTS system, IIB component YPestChrORF_YPO0403 E = e-175 Gaps = 0 %Identical = 100 %Conserved = 100	YpesChrORF_YPO0403_s_at	3.62566	124.239	0.745899	21.6246	1.09744	30.8068	0.811404	23.4237	0.715699	52.2589	1.10827	71.3871	0.965319	63.8287	3.26968	228.413	0.869989	61.6157	-	Yersinia pestis CO92	11408	16120737	Yersinia pestis
	YPO0404	-	PTS system, IIC component YPestChrORF_YPO0404 E = 0.0 Gaps = 0 %Identical = 99 %Conserved = 99	YpesChrORF_YPO0404_s_at	4.98328	175.874	0.977772	29.9107	1.02515	30.3487	1.02473	31.009	0.606507	46.7212	0.95218	64.4801	0.884525	61.5063	1.96536	144.922	0.858537	64.2072	-	Yersinia pestis CO92	11409	16120738	Yersinia pestis
	YPO2844	goaG	putative aminobutyrate aminotransferase YPestChrORF_YPO2844 E = 0.0 Gaps = 0 %Identical = 100 %Conserved = 100	YpesChrORF_YPO2844_s_at	7.24273	82.3134	0.470222	4.23608	0.475843	4.14977	0.485473	4.34628	0.950583	21.6845	0.998605	20.271	1.41511	29.2001	1.21027	26.5919	1.49322	33.0014	goaG	Yersinia pestis CO92	13591	16123039	Yersinia pestis
	YPO2843	-	putative transport system periplasmic protein YPestChrORF_YPO2843 E = 0.0 Gaps = 0 %Identical = 98 %Conserved = 98	YpesChrORF_YPO2843_s_at	6.75193	159.62	0.415762	8.04761	0.433628	8.18851	0.483861	9.36826	0.663963	32.4413	1.07172	45.8851	1.35785	59.9869	1.27401	59.7605	1.48933	70.1878	-	Yersinia pestis CO92	13590	16123038	Yersinia pestis
	YPO3675	-	putative exported protein YPestChrORF_YPO3675 E = 0.0 Gaps = 0 %Identical = 100 %Conserved = 100	YpesChrORF_YPO3675_s_at	4.41232	97.0881	0.683766	13.8814	0.373865	6.27533	0.546779	9.50688	0.880485	38.5986	1.30195	50.1656	1.11783	44.2942	1.05538	44.7199	1.12761	47.648	-	Yersinia pestis CO92	14330	16123818	Yersinia pestis
	y2863	-	hypothetical	YpesKIM_ChrORFy2863_s_at	2.04488	72.1027	1.34383	43.9084	0.865261	27.5266	1.05654	34.6681	0.814887	67.6656	1.13188	82.4528	0.740531	55.2317	1.08025	86.3275	0.813826	64.9253	-	Yersinia pestis KIM	15598	22126740	Yersinia pestis
	YPO2713	rseB	sigma E factor regulatory protein YPestChrORF_YPO2713 E = 0.0 Gaps = 0 %Identical = 100 %Conserved = 100	YpesChrORF_YPO2713_s_at	1.64194	675.313	0.973737	357.282	1.14282	406.248	1.08522	396.648	0.724402	690.148	0.473151	386.188	1.03808	876.283	0.617041	548.239	2.0394	1814.81	rseB	Yersinia pestis CO92	13477	16122917	Yersinia pestis
	YPO0759	-	Sodium:sulfate symporter-family protein YPestChrORF_YPO0759 E = 0.0 Gaps = 0 %Identical = 100 %Conserved = 100	YpesChrORF_YPO0759_s_at	2.27283	86.3379	0.87423	27.0538	1.29853	38.8799	1.91354	59.1855	0.842463	67.9526	0.61176	42.5332	0.934815	66.2975	0.924002	69.4273	1.37901	104.796	-	Yersinia pestis CO92	11729	16121074	Yersinia pestis
	YPO2496	-	tartrate dehydrogenase YPestChrORF_YPO2496 E = 0.0 Gaps = 0 %Identical = 100 %Conserved = 100	YpesChrORF_YPO2496_s_at	1.07835	21.7585	0.938491	17.5943	1.02021	18.5506	1.30461	24.4205	1.17711	56.0682	0.717854	30.1105	0.943553	40.9329	0.853798	38.738	1.77777	81.3516	-	Yersinia pestis CO92	13283	16122717	Yersinia pestis

## Sheet: 54_lowPromoters
				54_lowPromTreeOrder
				54_yersinia_combi
				stage ()*S	biofilm		broth		broth		bub		exp		exp		stati		stati
				cond ()*	flowcell		midlog		stationary		rat		21C		37C		21C		37C
	Common	Gene Symbol	Genbank	Systematic	Normalized	Raw	Normalized	Raw	Normalized	Raw	Normalized	Raw	Normalized	Raw	Normalized	Raw	Normalized	Raw	Normalized	Raw	Normalized	Raw	Map	Chromosome	EC	Description	Product	Phenotype
	-	y2754	hypothetical	YpesKIM_ChrORFy2754_at	0.756417	7.79515	1.23672	12.0741	1.40633	13.2715	1.31217	12.9822	0.362084	8.96997	1.3493	30.3472	1.35036	30.185	0.393712	9.32539	0.61172	15.1321	-	Yersinia pestis KIM	15586	22126633	Yersinia pestis
	-	YPO2306	putative amino acid antiporter YPestChrORF_YPO2306 E = 0.0 Gaps = 0 %Identical = 100 %Conserved = 100	YpesChrORF_YPO2306_s_at	0.826545	30.5672	1.80261	63.352	1.29673	43.807	1.36521	47.6135	0.385904	33.9198	1.14584	89.2283	1.07838	87.2849	0.424548	35.8641	0.861169	74.163	-	Yersinia pestis CO92	13108	16122530	Yersinia pestis
	-	YPO1336	putative RNA methyltransferase YPestChrORF_YPO1336 E = 0.0 Gaps = 0 %Identical = 100 %Conserved = 100	YpesChrORF_YPO1336_s_at	0.857667	24.6201	1.228	33.1685	1.03227	26.9117	1.12755	30.2354	0.491267	33.6722	1.49965	90.0393	1.36646	84.8141	0.572858	37.6309	0.735486	48.3798	-	Yersinia pestis CO92	12249	16121618	Yersinia pestis
	-	YPO1326	TrkA, Potassium channel-family protein YPestChrORF_YPO1326 E = 0.0 Gaps = 0 %Identical = 100 %Conserved = 100	YpesChrORF_YPO1326_s_at	0.798381	23.982	1.17323	32.656	1.29331	35.1687	1.11497	30.7758	0.435193	31.3047	1.69257	104.678	1.07964	70.4178	0.483863	32.7001	0.745095	50.7657	-	Yersinia pestis CO92	12239	16121608	Yersinia pestis
	-	YPO2242	putative integral membrane protein YPestChrORF_YPO2242 E = 0.0 Gaps = 0 %Identical = 100 %Conserved = 100	YpesChrORF_YPO2242_s_at	0.844263	24.1711	1.07846	28.9481	1.22233	31.8084	1.29097	34.3826	0.397345	27.2036	1.73106	104.078	1.20998	76.0631	0.412996	27.5535	0.636773	41.9994	-	Yersinia pestis CO92	13048	16122470	Yersinia pestis
	-	YPO1559	hypothetical protein YPestChrORF_YPO1559 E = 0.0 Gaps = 0 %Identical = 100 %Conserved = 100	YpesChrORF_YPO1559_s_at	0.75283	55.0987	1.31001	90.6605	1.01128	67.8901	1.81167	124.435	0.17785	31.3071	1.63586	247.787	1.72297	270.016	0.254419	42.2549	0.477894	79.2621	-	Yersinia pestis CO92	12442	16121830	Yersinia pestis
	trpH	YPO2211	conserved hypothetical protein YPestChrORF_YPO2211 E = 0.0 Gaps = 0 %Identical = 100 %Conserved = 100	YpesChrORF_YPO2211_s_at	0.730254	56.8224	1.40911	102.581	1.04228	73.4736	1.42462	103.034	0.321964	60.373	1.4116	227.976	1.19025	199.016	0.488294	87.1547	0.612444	110.359	trpH	Yersinia pestis CO92	13017	16122439	Yersinia pestis
	rrmA	YPO1748	rRNA (guanine-N1-)-methyltransferase YPestChrORF_YPO1748 E = 0.0 Gaps = 0 %Identical = 100 %Conserved = 100	YpesChrORF_YPO1748_s_at	0.816749	44.854	1.34595	69.2447	0.982719	48.7865	1.09206	55.9609	0.483965	63.8733	1.41093	160.767	1.28287	154.577	0.526552	65.9738	0.51713	66.1603	rrmA	Yersinia pestis CO92	12602	16122005	Yersinia pestis
	-	YPO3668	putative inhibitor of septum formation YPestChrORF_YPO3668 E = 0.0 Gaps = 0 %Identical = 100 %Conserved = 100	YpesChrORF_YPO3668_s_at	0.651043	45.0954	1.47137	91.2603	1.24838	74.2988	1.01312	61.8831	0.451755	71.5977	1.68963	231.561	1.1791	166.613	0.359055	53.3771	0.538238	82.883	-	Yersinia pestis CO92	14324	16123811	Yersinia pestis
	sapD	YPO2358	peptide transport system ATP-binding protein YPestChrORF_YPO2358 E = 0.0 Gaps = 0 %Identical = 100 %Conserved = 100	YpesChrORF_YPO2358_s_at	0.744727	29.1892	0.99409	36.0241	1.33228	46.6403	1.26509	45.6848	0.509444	46.8842	1.44893	116.22	1.32677	110.862	0.441927	38.4219	0.705813	62.1221	sapD	Yersinia pestis CO92	13157	16122582	Yersinia pestis
	-	YPO2838	putative exported protein YPestChrORF_YPO2838 E = e-119 Gaps = 0 %Identical = 100 %Conserved = 100	YpesChrORF_YPO2838_s_at	0.805024	36.6724	0.889715	38.0827	1.45036	59.396	1.52014	64.0011	0.545179	59.9127	1.76366	167.341	1.52624	151.222	0.366229	37.4376	0.728055	75.6298	-	Yersinia pestis CO92	13585	16123033	Yersinia pestis
	-	y1789	hypothetical	YpesKIM_ChrORFy1789_s_at	0.612757	35.6909	1.07399	58.4743	1.11466	58.8369	1.17242	63.7519	0.491188	70.3442	1.55924	189.58	1.42586	179.738	0.288895	38.1713	0.524788	70.964	-	Yersinia pestis KIM	15523	22125683	Yersinia pestis
	-	YPO1607	putative deoxyribonuclease YPestChrORF_YPO1607 E = 0.0 Gaps = 0 %Identical = 100 %Conserved = 100	YpesChrORF_YPO1607_s_at	0.668881	34.8806	1.18357	57.1479	1.05309	49.1073	1.05467	50.4181	0.558794	71.9201	1.53821	165.336	1.61204	177.967	0.339484	40.2727	0.752197	90.5768	-	Yersinia pestis CO92	12482	16121875	Yersinia pestis
	-	YPO2922	putative membrane protein YPestChrORF_YPO2922 E = 0.0 Gaps = 0 %Identical = 100 %Conserved = 100	YpesChrORF_YPO2922_s_at	0.671767	30.2996	1.24036	49.5211	1.00117	38.7719	1.33793	53.1177	0.415859	42.1717	1.18189	105.171	1.13176	104.26	0.486451	47.7066	0.686165	67.3083	-	Yersinia pestis CO92	13657	16123109	Yersinia pestis
	nusB	YPO3181	N utilization substance protein B YPestChrORF_YPO3181 E = 0.0 Gaps = 0 %Identical = 100 %Conserved = 100	YpesChrORF_YPO3181_s_at	0.544689	42.3201	2.38338	163.339	1.41745	94.9261	1.46066	101.188	0.257936	47.7781	1.47504	225.252	1.01735	160.059	0.433959	72.8044	0.509328	86.0898	nusB	Yersinia pestis CO92	13882	16123343	Yersinia pestis
	-	y2968	putative 2-component sensor protein YpesKIM_ChrORFy2968 E = 0.0 Gaps = 0 %Identical = 99 %Conserved = 99	YpesKIM_ChrORFy2968_s_at	0.469769	28.7747	1.08497	56.4414	1.33033	66.5735	1.43707	74.2275	0.287661	39.5481	1.48832	170.785	1.24395	147.205	0.454729	57.7771	0.659201	82.9889	-	Yersinia pestis KIM	15606	22126845	Yersinia pestis
	-	YPO2212	conserved hypothetical protein YPestChrORF_YPO2212 E = 0.0 Gaps = 0 %Identical = 100 %Conserved = 100	YpesChrORF_YPO2212_s_at	0.437352	32.2224	1.19927	80.2726	1.13051	73.0992	0.916964	61.2126	0.26359	46.0559	1.2034	179.788	1.21137	184.862	0.464227	75.431	0.762833	126.171	-	Yersinia pestis CO92	13018	16122440	Yersinia pestis
	-	YPO1591	ribosomal large subunit pseudouridine synthase C YPestChrORF_YPO1591 E = 0.0 Gaps = 0 %Identical = 100 %Conserved = 100	YpesChrORF_YPO1591_s_at	0.780532	52.9581	1.18913	75.0245	0.907823	55.7994	1.29784	82.1344	0.518391	86.4466	1.70291	238.991	1.50172	222.361	0.737042	112.655	0.77983	121.475	-	Yersinia pestis CO92	12468	16121859	Yersinia pestis
	moaD	YPO1161	molybdopterin [mpt] converting factor, subunit 1 YPestChrORF_YPO1161 E = e-138 Gaps = 0 %Identical = 100 %Conserved = 100	YpesChrORF_YPO1161_s_at	0.415034	15.2329	0.902866	31.0524	1.16943	38.8642	1.99126	67.7059	0.432106	38.0733	1.45442	111.442	1.45134	113.32	0.408012	33.8678	1.06536	90.154	moaD	Yersinia pestis CO92	12093	16121457	Yersinia pestis
	-	YPO2174	putative nucleotide sugar dehydrogenase YPestChrORF_YPO2174 E = 0.0 Gaps = 0 %Identical = 100 %Conserved = 100	YpesChrORF_YPO2174_s_at	0.487298	38.1245	0.861304	58.9584	1.06836	68.3597	2.04758	138.677	0.269699	48.5613	1.49362	218.636	2.68792	403.995	0.525392	83.9149	0.938088	150.543	-	Yersinia pestis CO92	12987	16122405	Yersinia pestis
	hisH	YPO1545	amidotransferase YPestChrORF_YPO1545 E = 0.0 Gaps = 0 %Identical = 100 %Conserved = 100	YpesChrORF_YPO1545_s_at	0.781796	35.5167	0.891321	37.0234	1.04689	42.3114	1.17335	48.5752	0.42425	45.4916	1.71892	161.047	1.72994	164.618	0.595284	60.2854	1.23561	128.814	hisH	Yersinia pestis CO92	12430	16121818	Yersinia pestis
	-	YPO0631	LysR-family regulatory protein YPestChrORF_YPO0631 E = 0.0 Gaps = 0 %Identical = 100 %Conserved = 100	YpesChrORF_YPO0631_s_at	0.664793	36.2275	1.16062	57.3123	0.99614	47.9225	0.923861	45.3885	0.400267	51.6338	1.06823	117.42	1.54774	175.363	0.571734	70.6398	1.43635	174.393	-	Yersinia pestis CO92	11619	16120957	Yersinia pestis
	-	YPO1186	conserved hypothetical protein YPestChrORF_YPO1186 E = 0.0 Gaps = 0 %Identical = 100 %Conserved = 100	YpesChrORF_YPO1186_s_at	0.683827	40.7144	1.47108	82.4094	0.85808	46.3454	0.952616	54.0131	0.390872	58.7991	1.85974	229.515	1.73581	229.874	0.437765	58.9724	1.54854	209.627	-	Yersinia pestis CO92	12115	16121481	Yersinia pestis
	-	YPO2526	conserved hypothetical protein YPestChrORF_YPO2526 E = 0.0 Gaps = 0 %Identical = 100 %Conserved = 100	YpesChrORF_YPO2526_s_at	0.838655	48.1631	1.65067	88.6827	0.981572	51.4817	0.911859	49.049	0.526048	72.6073	1.57259	188.578	1.80449	222.141	0.667835	87.8618	0.942953	125.3	-	Yersinia pestis CO92	13309	16122745	Yersinia pestis
	pta	YPO2567	phosphate acetyltransferase YPestChrORF_YPO2567 E = 0.0 Gaps = 0 %Identical = 100 %Conserved = 100	YpesChrORF_YPO2567_s_at	0.815266	40.8466	2.00044	91.9518	0.870273	38.6945	0.954233	43.5594	0.759531	88.8547	2.03667	208.136	2.16662	227.128	0.50739	56.478	1.08594	123.049	pta	Yersinia pestis CO92	13350	16122785	Yersinia pestis
	-	YPO2018	putative protoporphyrinogen oxidase YPestChrORF_YPO2018 E = 0.0 Gaps = 0 %Identical = 100 %Conserved = 100	YpesChrORF_YPO2018_s_at	1.0395	71.5468	1.31579	82.4539	0.982554	60.0846	0.827705	51.8817	0.697677	111.227	2.15047	300.301	1.85446	267.397	0.346436	52.9795	0.935763	143.713	-	Yersinia pestis CO92	12852	16122261	Yersinia pestis
	-	y2334	hypothetical YpesKIM_ChrORFy2334 E = 0.0 Gaps = 0 %Identical = 100 %Conserved = 100	YpesKIM_ChrORFy2334_s_at	1.02982	34.6798	1.03188	31.9736	0.919813	27.5927	1.26836	39.6146	0.775591	60.632	1.04362	71.6922	1.15116	81.9392	0.742443	55.6313	1.13232	86.5655	-	Yersinia pestis KIM	15559	22126219	Yersinia pestis
	-	YPO2798	conserved hypothetical protein (partial) YPseudoORF_or0771 E = 0.0 Gaps = 0 %Identical = 100 %Conserved = 100 YPestChrORF_YPO2798 E = 0.0 Gaps = 0 %Identical = 100 %Conserved = 100	YpesChrORF_YPO2798_s_at	1.72733	82.2185	2.41175	106.329	2.81602	121.674	2.39239	104.814	0.575858	65.4597	0.815598	81.1833	0.742581	75.8229	0.805066	86.1301	0.854047	92.1441	-	Yersinia pestis CO92	13553	16122997	Yersinia pestis
	nlpC	YPO2415	putative lipoprotein YPestChrORF_YPO2415 E = 0.0 Gaps = 0 %Identical = 100 %Conserved = 100	YpesChrORF_YPO2415_s_at	1.48588	124.296	2.26977	178.544	2.57761	194.804	2.36084	183.402	0.467568	98.4492	0.899423	155.912	0.865603	157.798	0.758563	143.553	0.790033	150.703	nlpC	Yersinia pestis CO92	13205	16122635	Yersinia pestis
	-	YPO3757	putative acetyltransferase YPestChrORF_YPO3757 E = 0.0 Gaps = 0 %Identical = 100 %Conserved = 100	YpesChrORF_YPO3757_s_at	1.35042	67.6342	3.33259	155.358	2.94151	131.363	2.75992	126.676	0.608925	70.9021	0.751277	77.1688	0.769827	84.3736	0.943925	107.411	0.757924	85.8144	-	Yersinia pestis CO92	14399	16123894	Yersinia pestis
	gidB	YPO4129	glucose inhibited division protein B YPestChrORF_YPO4129 E = 0.0 Gaps = 0 %Identical = 100 %Conserved = 100	YpesChrORF_YPO4129_s_at	1.14109	98.0331	2.5291	191.229	2.27234	166.458	2.12527	159.614	0.341166	66.0111	1.06256	179.208	0.694233	122.204	0.559027	102.484	0.594356	111.654	gidB	Yersinia pestis CO92	14727	16124237	Yersinia pestis
	-	YPO0896a	conserved hypothetical protein YPestChrORF_YPO0896a E = 0.0 Gaps = 0 %Identical = 100 %Conserved = 100	YpesChrORF_YPO0896a_s_at	1.53128	118.616	2.57516	182.777	2.76783	190.375	2.39848	169.223	0.380384	69.1906	0.960968	152.287	0.871379	142.242	0.416169	72.1691	0.428262	74.1394	-	Yersinia pestis CO92	11853	16121202	Yersinia pestis
	-	YPO3017	putative rpiR-family transcriptional regulatory protein YPestChrORF_YPO3017 E = 0.0 Gaps = 0 %Identical = 100 %Conserved = 100	YpesChrORF_YPO3017_s_at	1.06184	89.9296	2.11992	168.821	2.14143	164.505	1.97025	156.296	0.531123	106.924	1.12209	198.217	0.794253	144.556	0.751174	144.118	0.475046	91.9336	-	Yersinia pestis CO92	13738	16123196	Yersinia pestis
	gsk	YPO3095	inosine-guanosine kinase YPestChrORF_YPO3095 E = 0.0 Gaps = 0 %Identical = 99 %Conserved = 99	YpesChrORF_YPO3095_s_at	0.895311	61.6891	1.26611	80.414	2.00691	124.199	1.97794	125.062	0.413376	66.8806	1.0393	147.278	0.91813	134.079	0.67472	104.668	0.431053	67.4507	gsk	Yersinia pestis CO92	13809	16123269	Yersinia pestis
	rhtC	YPO3832	threonine efflux protein YPestChrORF_YPO3832 E = 0.0 Gaps = 0 %Identical = 100 %Conserved = 100	YpesChrORF_YPO3832_s_at	0.803382	64.9554	1.94299	139.266	1.96029	135.984	2.38271	169.901	0.383907	70.0396	1.03006	164.595	0.762159	125.852	0.896447	155.887	0.595638	105.091	rhtC	Yersinia pestis CO92	14468	16123967	Yersinia pestis
	brnQ	YPO3202	branched-chain amino acid transport system II carrier protein YPestChrORF_YPO3202 E = 0.0 Gaps = 0 %Identical = 100 %Conserved = 100	YpesChrORF_YPO3202_s_at	1.46916	99.0993	1.48088	90.2002	1.45364	85.5469	1.43631	86.9864	0.466637	72.0408	1.00903	136.509	0.748659	104.528	0.827131	121.378	0.647781	97.6503	brnQ	Yersinia pestis CO92	13900	16123363	Yersinia pestis
	cysB	YPO2219	cys regulon transcriptional activator YPestChrORF_YPO2219 E = 0.0 Gaps = 0 %Identical = 100 %Conserved = 100	YpesChrORF_YPO2219_s_at	1.08949	81.2138	2.02089	125.434	2.50896	150.301	1.89747	120.799	0.398234	63.0734	0.858633	118.332	0.935716	132.502	0.979235	149.199	0.879796	132.756	cysB	Yersinia pestis CO92	13026	16122448	Yersinia pestis
	-	YPO2697	conserved hypothetical protein YPestChrORF_YPO2697 E = 0.0 Gaps = 0 %Identical = 100 %Conserved = 100	YpesChrORF_YPO2697_s_at	1.01336	72.3069	2.39217	150.935	2.19718	134.742	1.83446	115.288	0.467987	74.98	0.940589	131.319	0.826433	119.06	1.10723	170.551	0.804192	123.496	-	Yersinia pestis CO92	13462	16122902	Yersinia pestis
	-	YPO1091	putative prophage protein YPestChrORF_YPO1091 E = 0.0 Gaps = 0 %Identical = 100 %Conserved = 100	YpesChrORF_YPO1091_s_at	1.6715	129.013	2.12901	152.192	2.3861	167.302	1.66754	119.637	0.347164	65.0153	0.485023	77.3562	0.986907	162.156	0.43025	75.0161	0.464628	81.6076	-	Yersinia pestis CO92	12031	16121392	Yersinia pestis
	-	YPO1438	putative membrane protein YPestChrORF_YPO1438 E = 0.0 Gaps = 0 %Identical = 100 %Conserved = 100	YpesChrORF_YPO1438_s_at	1.38535	101.053	2.08279	140.469	2.44755	158.026	1.31002	86.8324	0.493991	85.6534	0.757676	112.788	1.07484	164.495	0.434423	70.8211	0.677436	112.235	-	Yersinia pestis CO92	12339	16121716	Yersinia pestis
	rhaR	YPO0333	L-rhamnose operon transcriptional activator YPestChrORF_YPO0333 E = 0.0 Gaps = 0 %Identical = 100 %Conserved = 100	YpesChrORF_YPO0333_s_at	1.51357	90.8983	2.01716	105.7	2.10361	108.968	1.39135	72.6528	0.593505	82.1344	0.859034	100.304	0.888139	107.234	0.516185	65.4085	0.782255	102.082	rhaR	Yersinia pestis CO92	11343	16120670	Yersinia pestis
	-	YPO3276	conserved hypothetical protein YPestChrORF_YPO3276 E = 0.0 Gaps = 0 %Identical = 99 %Conserved = 99	YpesChrORF_YPO3276_s_at	2.24978	165.66	2.47411	160.368	1.65299	103.915	2.09413	135.07	0.449742	73.9963	0.962547	138.941	0.760003	112.959	0.453747	71.4424	0.640213	104.246	-	Yersinia pestis CO92	13966	16123433	Yersinia pestis
	modB	YPO1146	molybdenum transport system permease protein ModB YPestChrORF_YPO1146 E = 0.0 Gaps = 0 %Identical = 100 %Conserved = 100	YpesChrORF_YPO1146_s_at	1.85663	146.684	1.33669	99.0986	1.54469	110.914	1.09422	80.4091	0.473715	88.872	0.921186	152.125	0.969373	164.321	0.541157	97.5403	0.514415	94.8737	modB	Yersinia pestis CO92	12078	16121442	Yersinia pestis
	pabA	YPO0169	para-aminobenzoate synthase glutamine amidotransferase component II YPestChrORF_YPO0169 E = 0.0 Gaps = 0 %Identical = 100 %Conserved = 100	YpesChrORF_YPO0169_s_at	1.02758	70.1792	1.287	81.5249	1.56775	96.389	1.19425	75.3612	0.593904	96.1045	1.00779	143.395	0.973031	142.21	0.551024	85.0959	0.707862	110.729	pabA	Yersinia pestis CO92	11191	16120512	Yersinia pestis
	-	y0809	hypothetical YpesKIM_ChrORFy0809 E = e-101 Gaps = 0 %Identical = 100 %Conserved = 100	YpesKIM_ChrORFy0809_at	2.14732	177.309	2.4939	194.906	1.47072	110.359	1.79392	137.916	0.729432	142.464	0.94855	162.573	0.832913	146.684	0.975525	181.48	0.775997	145.326	-	Yersinia pestis KIM	15453	22124722	Yersinia pestis
	-	YPO1272	putative ABC transporter integral membrane subunit YPestChrORF_YPO1272 E = 0.0 Gaps = 0 %Identical = 99 %Conserved = 99	YpesChrORF_YPO1272_s_at	0.747217	61.4071	1.27682	94.7911	2.4443	173.794	1.36703	99.8703	0.436518	83.2453	1.12594	183.719	0.964712	162.121	0.771622	137.959	0.713659	127.74	-	Yersinia pestis CO92	12188	16121557	Yersinia pestis
	-	YPO0799	LysR-family transcriptional regulatory protein YPestChrORF_YPO0799 E = 0.0 Gaps = 0 %Identical = 100 %Conserved = 100	YpesChrORF_YPO0799_s_at	0.736676	76.027	1.14132	99.4013	2.08546	175.076	1.44056	124.453	0.54614	125.062	1.01032	195.014	0.869116	172.597	0.904984	190.281	0.544212	117.266	-	Yersinia pestis CO92	11764	16121111	Yersinia pestis
	-	YPO0346	putative cation tolerance protein YPestChrORF_YPO0346 E = 0.0 Gaps = 0 %Identical = 100 %Conserved = 100	YpesChrORF_YPO0346_s_at	0.939071	77.1986	1.13474	83.6121	1.52674	110.936	1.10257	82.3994	0.585241	110.025	1.02444	168.384	0.830645	140.381	1.08047	192.87	0.581841	104.483	-	Yersinia pestis CO92	11354	16120681	Yersinia pestis
	-	YPO0146	hypothetical protein YPestChrORF_YPO0146 E = 0.0 Gaps = 0 %Identical = 100 %Conserved = 100	YpesChrORF_YPO0146_s_at	0.91055	72.7023	1.27911	93.0039	1.10631	77.9161	1.6331	118.377	0.5235	96.9492	0.701222	113.55	0.752724	126.583	1.0469	184.524	0.929706	167.462	-	Yersinia pestis CO92	11168	16120489	Yersinia pestis
	ptxR	YPO2807	putative LysR-family transcriptional regulatory protein YPestChrORF_YPO2807 E = 0.0 Gaps = 0 %Identical = 100 %Conserved = 100	YpesChrORF_YPO2807_s_at	1.29572	95.1362	1.25514	82.8388	1.06475	67.7107	1.71948	112.664	0.459945	77.3985	0.655682	96.0504	0.729828	113.215	0.668374	106.182	1.05501	170.952	ptxR	Yersinia pestis CO92	13560	16123005	Yersinia pestis
	znuC	YPO2060	high-affinity zinc uptake system ATP-binding protein YPestChrORF_YPO2060 E = 0.0 Gaps = 0 %Identical = 100 %Conserved = 100	YpesChrORF_YPO2060_s_at	1.99396	157.619	2.06648	146.381	1.22661	83.7545	2.0704	145.44	0.470256	87.5379	0.597962	93.1732	0.856066	137.47	0.877471	148.744	0.834757	146.195	znuC	Yersinia pestis CO92	12886	16122299	Yersinia pestis
	-	YPO2340	conserved hypothetical protein YPestChrORF_YPO2340 E = 0.0 Gaps = 0 %Identical = 100 %Conserved = 100	YpesChrORF_YPO2340_s_at	0.826321	79.7675	0.814863	67.9157	1.42656	113.747	1.48621	121.975	0.504679	107.481	1.01719	186.976	1.04202	197.144	0.638934	129.228	0.960232	197.957	-	Yersinia pestis CO92	13141	16122564	Yersinia pestis
	-	YPO2874	putative membrane protein YPestChrORF_YPO2874 E = 0.0 Gaps = 0 %Identical = 99 %Conserved = 99	YpesChrORF_YPO2874_s_at	1.34124	96.8895	0.946094	61.4247	1.76758	110.81	1.86241	121.591	0.402109	65.9998	1.06453	152.96	0.745997	112.779	0.503841	79.1905	0.926546	150.23	-	Yersinia pestis CO92	13616	16123066	Yersinia pestis
	znuA	YPO2061	exported high-affinity zinc uptake system protein YPestChrORF_YPO2061 E = 0.0 Gaps = 0 %Identical = 99 %Conserved = 99	YpesChrORF_YPO2061_s_at	1.07041	68.6417	1.32982	79.6661	1.19032	69.4	1.07777	64.7667	0.900764	156.273	0.939045	125.042	0.849533	119.16	0.954196	138.625	0.887388	129.145	znuA	Yersinia pestis CO92	12887	16122300	Yersinia pestis

## Sheet: 48_highestPromoters
				48_Highest_treeOrder
				54_yersinia_combi
				stage ()*S	biofilm		biofilm		broth		broth		bub		exp		exp		stati		stati
				cond ()*	flea		flowcell		midlog		stationary		rat		21C		37C		21C		37C
	Common	ORF	Description	Systematic	Normalized	Raw	Normalized	Raw	Normalized	Raw	Normalized	Raw	Normalized	Raw	Normalized	Raw	Normalized	Raw	Normalized	Raw	Normalized	Raw	GENE_SYN	SOURCE	feature id	PID	ORGANISM	User Notes
	rplJ	YPO3749	50S ribosomal protein L10 YPestChrORF_YPO3749 E = 0.0 Gaps = 0 %Identical = 100 %Conserved = 100	YpesChrORF_YPO3749_s_at	1.0251	1208.81	1.06743	1135.91	0.836781	862.94	1.40058	1488.27	0.602395	1691.08	2.19968	5210.88	1.75754	4296.37	0.377522	972.565	0.767628	2053.11	rplJ	Yersinia pestis CO92	14393	16123886	Yersinia pestis
	rplA	YPO3750	50S ribosomal protein L1 YPestChrORF_YPO3750 E = 0.0 Gaps = 0 %Identical = 100 %Conserved = 100	YpesChrORF_YPO3750_s_at	1.03801	1012.83	1.74872	1598.04	0.672967	610.852	1.06157	971.182	0.538725	1269.13	1.84051	3733.5	1.81068	3772.59	0.254989	561.665	0.76483	1709.75	rplA	Yersinia pestis CO92	14394	16123887	Yersinia pestis
	rpsH	YPO0223	30S ribosomal protein S8 YPestChrORF_YPO0223 E = 0.0 Gaps = 0 %Identical = 100 %Conserved = 100	YpesChrORF_YPO0223_s_at	0.748676	873.05	1.45414	1540.97	0.903549	932.748	1.33695	1413.57	0.690623	1891.84	2.33149	5507.18	2.12466	5150.7	0.393253	1010.99	0.707443	1830.86	rpsH	Yersinia pestis CO92	11237	16120561	Yersinia pestis
	rplF	YPO0224	50S ribosomal protein L6 YPestChrORF_YPO0224 E = 0.0 Gaps = 0 %Identical = 100 %Conserved = 100	YpesChrORF_YPO0224_s_at	0.74048	880.069	1.31055	1358.51	0.801065	805.394	1.38476	1426.73	0.55591	1484.48	1.94764	4485.77	1.84345	4364.98	0.283898	710.153	0.503562	1296.94	rplF	Yersinia pestis CO92	11238	16120562	Yersinia pestis
	rplE	YPO0222	50S ribosomal protein L5 YPestChrORF_YPO0222 E = 0.0 Gaps = 0 %Identical = 100 %Conserved = 100	YpesChrORF_YPO0222_s_at	0.824937	1263.91	1.87199	2620.77	0.884011	1204.77	1.27333	1773.36	0.733527	2616.64	1.76078	5489.54	1.65857	5307.1	0.47573	1608.89	0.637997	2196.12	rplE	Yersinia pestis CO92	11235	16120559	Yersinia pestis
	rpsD	YPO0233	30S ribosomal protein S4 YPestChrORF_YPO0233 E = 0.0 Gaps = 0 %Identical = 100 %Conserved = 100	YpesChrORF_YPO0233_s_at	0.734902	608.408	1.38847	1057.6	0.76426	570.383	1.23291	941.978	0.918477	1796.16	2.67018	4531.34	2.31961	4038.88	0.478383	880.61	0.824833	1538.62	rpsD	Yersinia pestis CO92	11247	16120571	Yersinia pestis
	secY	YPO0229	preprotein translocase SecY subunit YPestChrORF_YPO0229 E = 0.0 Gaps = 0 %Identical = 100 %Conserved = 100	YpesChrORF_YPO0229_s_at	0.875806	760.111	1.76055	1423.21	0.846115	669.913	1.13995	918.73	0.836509	1735.01	2.83093	5122.61	2.40151	4447.31	0.386852	756.333	0.694246	1400.62	secY	Yersinia pestis CO92	11243	16120567	Yersinia pestis
	rpsM	YPO0231	30S ribosomal protein S13 YPestChrORF_YPO0231 E = 0.0 Gaps = 0 %Identical = 100 %Conserved = 100	YpesChrORF_YPO0231_s_at	0.690166	1613.73	1.30669	2846.26	0.970755	2060.72	1.3211	2876.42	0.774494	4287.75	1.99145	9663.6	1.79501	8955.02	0.627261	3308.78	0.756734	4040.89	rpsM	Yersinia pestis CO92	11245	16120569	Yersinia pestis
	purA	YPO0378	adenylosuccinate synthetase YPestChrORF_YPO0378 E = 0.0 Gaps = 0 %Identical = 100 %Conserved = 100	YpesChrORF_YPO0378_s_at	0.722265	318.654	1.37975	549.068	0.790844	303.517	1.59704	633.118	0.826197	842.252	2.1717	1921.38	1.24047	1125.53	0.388989	373.166	0.689932	676.093	purA	Yersinia pestis CO92	11385	16120713	Yersinia pestis
	atpE	YPO4126	ATP synthase subunit C protein YPestChrORF_YPO4126 E = e-135 Gaps = 0 %Identical = 100 %Conserved = 100	YpesChrORF_YPO4126_s_at	0.719651	957.596	1.07895	1335.46	1.26328	1509.42	1.14035	1401.32	0.440214	1404.35	1.65441	4544.63	1.22625	3462.22	0.385691	1147.85	0.537927	1641.35	atpE	Yersinia pestis CO92	14724	16124234	Yersinia pestis
	rpsK	YPO0232	30S ribosomal protein S11 YPestChrORF_YPO0232 E = 0.0 Gaps = 0 %Identical = 100 %Conserved = 100	YpesChrORF_YPO0232_s_at	0.752182	593.18	1.44508	1057.27	0.976233	693.295	1.28159	935.071	0.384459	738.172	1.60596	2656.64	1.27086	2127.06	0.243172	433.6	0.352131	650.926	rpsK	Yersinia pestis CO92	11246	16120570	Yersinia pestis
	nuoJ	YPO2547	NADH dehydrogenase I chain J YPestChrORF_YPO2547 E = 0.0 Gaps = 0 %Identical = 100 %Conserved = 100	YpesChrORF_YPO2547_s_at	1.02894	523.605	0.990838	452.172	1.02424	454.53	1.4571	666.311	0.573134	670.225	1.64398	1672.58	1.36878	1435.59	0.197525	219.296	0.848141	943.881	nuoJ	Yersinia pestis CO92	13330	16122765	Yersinia pestis
	rplT	YPO2430	50S ribosomal protein L20 YPestChrORF_YPO2430 E = 0.0 Gaps = 0 %Identical = 98 %Conserved = 98	YpesChrORF_YPO2430_s_at	0.939215	1384.22	1.50545	2077.43	0.826975	1111.38	1.04379	1456.25	0.429999	1584.82	1.36259	4192.28	1.26014	3979.7	0.411989	1379.64	1.01623	3424.54	rplT	Yersinia pestis CO92	13220	16122651	Yersinia pestis
	rpmI	YPO2431	50S ribosomal protein L35 YPestChrORF_YPO2431 E = e-110 Gaps = 0 %Identical = 100 %Conserved = 100	YpesChrORF_YPO2431_at	0.789692	719.521	1.13068	925.124	0.76622	610.449	1.12266	922.473	0.46403	973.393	1.07602	1958.83	1.10733	2072.4	0.411158	820.928	0.9602	1921.55	rpmI	Yersinia pestis CO92	13221	16122652	Yersinia pestis
	-	YPO2422	conserved hypothteical protein YPestChrORF_YPO2422 E = 0.0 Gaps = 0 %Identical = 99 %Conserved = 99	YpesChrORF_YPO2422_s_at	0.437116	272.143	1.04314	575.46	1.15169	622.416	1.87038	1026.46	0.146939	224.849	1.56837	1926.42	1.8311	2321.81	0.187891	253.184	0.763043	1028.7	-	Yersinia pestis CO92	13212	16122642	Yersinia pestis
	rplM	YPO3563	50S ribosomal protein L13 YPestChrORF_YPO3563 E = 0.0 Gaps = 0 %Identical = 100 %Conserved = 100	YpesChrORF_YPO3563_s_at	0.909952	807.306	1.59832	1319.04	0.598266	481.269	1.39216	1176.19	0.373191	807.378	1.86113	3406.76	1.47208	2783.26	0.498643	992.438	0.739522	1518.72	rplM	Yersinia pestis CO92	14226	16123707	Yersinia pestis
	-	YPO1594	conserved hypothetical protein YPestChrORF_YPO1594 E = 0.0 Gaps = 0 %Identical = 100 %Conserved = 100	YpesChrORF_YPO1594_s_at	0.565664	644.097	1.64018	1743.96	0.975753	1010.04	0.916506	977.381	1.02374	2779.07	2.60401	6157.24	2.06051	5036.45	0.755292	1942.49	0.890999	2322.47	-	Yersinia pestis CO92	12470	16121862	Yersinia pestis
	rpsP	YPO3295	30S ribosomal protein S16 YPestChrORF_YPO3295 E = e-140 Gaps = 0 %Identical = 100 %Conserved = 100	YpesChrORF_YPO3295_s_at	0.922541	582.688	1.5796	946.776	0.88951	513.342	1.01923	608.685	0.918967	1389.88	3.84253	5074.86	2.9976	4061.64	0.668966	960.613	0.680363	1011.49	rpsP	Yersinia pestis CO92	13977	16123448	Yersinia pestis
	rplU	YPO3512	50S ribosomal protein L21 YPestChrORF_YPO3512 E = e-178 Gaps = 0 %Identical = 100 %Conserved = 100	YpesChrORF_YPO3512_s_at	0.76583	644.845	1.79332	1416.79	0.660914	505.996	1.66197	1322.83	0.959924	1943.02	3.07729	5381.56	1.92972	3529.94	0.801857	1524.55	0.738519	1412.58	rplU	Yersinia pestis CO92	14180	16123658	Yersinia pestis
	rpmA	YPO3511	50S ribosomal protein L27 YPestChrORF_YPO3511 E = e-146 Gaps = 0 %Identical = 100 %Conserved = 100	YpesChrORF_YPO3511_s_at	0.91491	1004.81	1.30596	1344.44	0.60397	608.23	1.72343	1790.38	0.768214	2082.75	2.23847	5128.23	1.48573	3564.15	0.566584	1410.71	0.576444	1451.9	rpmA	Yersinia pestis CO92	14179	16123657	Yersinia pestis
	ihfB	YPO1393	integration host factor beta-subunit YPestChrORF_YPO1393 E = e-162 Gaps = 0 %Identical = 100 %Conserved = 100	YpesChrORF_YPO1393_s_at	0.863726	721.592	1.48346	1160.15	0.94564	719.361	1.24325	985.912	0.344667	733.791	1.74052	3042.73	1.09005	1952.24	0.927498	1753.37	0.650875	1240.72	ihfB	Yersinia pestis CO92	12301	16121673	Yersinia pestis
	ompA	YPO1435	putative outer membrane porin A protein YPestChrORF_YPO1435 E = 0.0 Gaps = 0 %Identical = 100 %Conserved = 100	YpesChrORF_YPO1435_s_at	0.363533	530.742	0.911989	1186.95	0.937417	1187.61	1.1287	1459.52	0.649148	2158.05	2.41149	6998.89	1.51627	4521.25	1.19082	3746.07	0.798057	2545.48	ompA	Yersinia pestis CO92	12336	16121713	Yersinia pestis
	infC	YPO2432	translation initiation factor IF-3 YPestChrORF_YPO2432 E = 0.0 Gaps = 0 %Identical = 100 %Conserved = 100	YpesChrORF_YPO2432_at	0.678052	1625.37	0.859702	1947.23	0.637357	1405.69	1.02072	2293.4	0.709099	4077.11	1.22341	6132.19	1.15723	5958.24	1.15859	6300.41	1.15483	6318.31	infC	Yersinia pestis CO92	13222	16122653	Yersinia pestis
	-	YPO1968	transposase for insertion sequence IS100 YPestChrORF_YPO1968 E = 0.0 Gaps = 0 %Identical = 100 %Conserved = 100 YPseudoORF_or2507 E = 0.0 Gaps = 1 %Identical = 99 %Conserved = 99 YPseudoORF_or1317 E = 0.0 Gaps = 1 %Identical = 99 %Conserved = 99 YPseud	YpesChrORF_YPO1968_s_at	0.851499	648.33	0.918896	637.322	0.954846	639.365	1.01606	699.933	0.894177	1596.59	1.66067	2556.12	1.4712	2330.71	0.865417	1446.74	1.52787	2570.27	-	Yersinia pestis CO92	12805	16122213	Yersinia pestis
	rpmD	YPO0227	50S ribosomal protein L30	YpesChrORF_YPO0227_s_at	1.12695	1369.17	1.71995	1909.34	1.0572	1146.74	1.81971	2022.95	0.341549	982.125	1.03577	2554.85	1.04659	2660.93	0.156549	424.83	0.333243	905.162	rpmD	Yersinia pestis CO92	11241	16120565	Yersinia pestis
	-	YPO1595	50S ribosomal protein L32	YpesChrORF_YPO1595_s_at	0.991077	1056.71	2.5649	2566.14	1.53094	1507.74	1.44963	1450.05	0.324023	838.314	1.10982	2474.65	0.901729	2061.74	0.211332	511.824	0.267002	650.211	-	Yersinia pestis CO92	12471	16121863	Yersinia pestis
	rpmH	YPO4100	50S ribosomal protein L34	YpesChrORF_YPO4100_s_at	2.28771	3373.87	4.33245	5888.82	3.29533	4344.56	3.63703	4952.77	0.160529	570.85	0.983156	2976.95	0.664685	2148.96	0.272574	905.545	0.286908	947.235	rpmH	Yersinia pestis CO92	14698	16124208	Yersinia pestis
	rpsU	YPO0645	30S ribosomal protein S21 YPestChrORF_YPO0645 E = e-121 Gaps = 0 %Identical = 100 %Conserved = 100	YpesChrORF_YPO0645_s_at	1.68814	2802.32	2.48733	3881.83	1.22815	1851.52	1.80949	2890.41	0.217386	945.539	0.955122	3283	0.682725	2504.34	0.179602	669.963	0.438257	1648.11	rpsU	Yersinia pestis CO92	11630	16120970	Yersinia pestis
	rpsO	YPO3493	30S ribosomal protein S15 YPestChrORF_YPO3493 E = e-153 Gaps = 0 %Identical = 100 %Conserved = 100	YpesChrORF_YPO3493_s_at	1.69543	2874.52	2.53396	3933.41	1.49694	2254.9	2.29163	3570.94	0.393461	1606.68	0.860269	2977.47	0.954426	3392.63	0.535953	2019.8	0.968841	3663.66	rpsO	Yersinia pestis CO92	14161	16123639	Yersinia pestis
	ivbL	y2125	ilvB operon leader peptide	YpesKIM_ChrORFy2125_s_at	3.93334	6221.26	3.52517	5105.65	3.68184	5181.99	4.13914	5988.93	0.167723	620.913	0.544813	1743.46	0.226609	793.105	0.978198	3375.74	0.740873	2595.58	ivbL	Yersinia pestis KIM	15546	22126013	Yersinia pestis
	-	YPO0657	hypothetical protein YPestChrORF_YPO0657 E = e-142 Gaps = 0 %Identical = 100 %Conserved = 100	YpesChrORF_YPO0657_at	5.17599	2081.14	10.8591	4151.02	6.62153	2470.47	4.57777	1722.91	0.557506	533.769	1.00827	845.495	0.734684	630.971	0.852307	773.522	0.701809	640.371	-	Yersinia pestis CO92	11642	16120982	Yersinia pestis
	ymr	YPO0373	yersinia multiple regulator YPestChrORF_YPO0373 E = e-174 Gaps = 0 %Identical = 100 %Conserved = 100	YpesChrORF_YPO0373_s_at	1.79236	1218.76	3.85771	2329.91	4.60354	2718.94	3.54994	2134.76	0.411527	631.675	0.98684	1325.94	0.75198	1037.85	0.893174	1303.92	0.610895	897.176	ymr	Yersinia pestis CO92	11380	16120708	Yersinia pestis
	lpxC	YPO0561	UDP-3-O-[3-hydroxymyristoyl] N-acetylglucosamine deacetylase YPestChrORF_YPO0561 E = 0.0 Gaps = 0 %Identical = 100 %Conserved = 100	YpesChrORF_YPO0561_s_at	0.919751	612.079	1.665	954.707	1.20792	670.852	1.51583	864.641	0.455902	671.132	0.958053	1221.85	0.862618	1128.95	0.766834	1059.9	0.974078	1372.65	lpxC	Yersinia pestis CO92	11554	16120889	Yersinia pestis
	-	YPO1411	putative outer membrane porin C protein YPestChrORF_YPO1411 E = 0.0 Gaps = 0 %Identical = 100 %Conserved = 100	YpesChrORF_YPO1411_s_at	0.365674	574.608	0.999168	1426.66	1.74639	2453.65	1.43801	2032.12	0.400368	1557.34	2.33199	7359.42	0.442994	1449.3	1.6721	5742.26	0.317963	1113.92	-	Yersinia pestis CO92	12318	16121691	Yersinia pestis
	-	YPO1784	putative copper resistance protein YPestChrORF_YPO1784 E = 0.0 Gaps = 0 %Identical = 100 %Conserved = 100	YpesChrORF_YPO1784_s_at	0.813609	504.09	2.2318	1247.78	4.00733	2177.66	2.31321	1288.92	0.585963	844.606	0.834793	1037.8	0.796876	1019.96	1.13507	1536.65	0.848947	1169.74	-	Yersinia pestis CO92	12633	16122038	Yersinia pestis
	hupA	YPO3731	DNA-binding protein HU-alpha YPestChrORF_YPO3731 E = e-156 Gaps = 0 %Identical = 100 %Conserved = 100	YpesChrORF_YPO3731_s_at	0.606904	865.053	2.42256	3096.86	3.7666	4791.41	1.73207	2220.64	0.665419	2152.96	1.38975	3941.03	0.852216	2477.07	0.91411	2809.46	0.726488	2244.09	hupA	Yersinia pestis CO92	14376	16123868	Yersinia pestis
	serS	YPO1379	seryl-tRNA synthetase YPestChrORF_YPO1379 E = 0.0 Gaps = 0 %Identical = 100 %Conserved = 100	YpesChrORF_YPO1379_s_at	0.789881	525.852	1.21746	715.039	1.33342	760.469	1.01751	604.499	0.42954	651.992	1.4131	1847.69	1.01376	1361.48	0.722335	1024.77	0.85172	1240.13	serS	Yersinia pestis CO92	12287	16121659	Yersinia pestis
	mdh	YPO3516	malate dehydrogenase YPestChrORF_YPO3516 E = 0.0 Gaps = 0 %Identical = 99 %Conserved = 99	YpesChrORF_YPO3516_s_at	0.677821	555.276	1.38665	1008.26	2.58224	1829.25	1.20168	866.307	0.467871	892.424	1.61184	2595.17	1.00644	1672.01	0.697603	1219.4	0.663559	1181.91	mdh	Yersinia pestis CO92	14184	16123662	Yersinia pestis
	-	YPMT1.74	murine toxin YPestPlaORF_YPMT1.74 E = 0.0 Gaps = 0 %Identical = 98 %Conserved = 98	YpesPlaORF_YpMT1.74_at	0.727465	741.2	1.38886	1319.48	0.991731	922.129	1.99321	1881.53	1.22816	3005.58	1.25782	2660.79	0.821394	1782.98	1.01139	2309.66	0.840787	1930.65	-	Yersinia pestis plasmid pMT1	15390	16082866	Yersinia pestis
	ail	YPO2905	attachment invasion locus protein YPestChrORF_YPO2905 E = 0.0 Gaps = 0 %Identical = 100 %Conserved = 100	YpesChrORF_YPO2905_s_at	0.446019	508.031	1.18372	1253.64	1.11936	1173.31	1.23161	1327.01	1.11155	2975.99	0.924285	2190.26	1.25061	3026.89	0.602918	1546.42	0.782887	2010.93	ail	Yersinia pestis CO92	13645	16123096	Yersinia pestis
	ftnA	YPO1783	ferritin YPestChrORF_YPO1783 E = 0.0 Gaps = 0 %Identical = 100 %Conserved = 100	YpesChrORF_YPO1783_s_at	0.802129	565.662	4.12482	2514.9	1.11547	787.951	1.4586	887.962	0.360984	604.234	0.388149	528.091	1.06885	1537.54	1.65304	2420.44	0.450905	669.168	ftnA	Yersinia pestis CO92	12632	16122037	Yersinia pestis
	uspA	YPO3970	universal stress protein A YPestChrORF_YPO3970 E = 0.0 Gaps = 0 %Identical = 100 %Conserved = 100	YpesChrORF_YPO3970_s_at	0.430416	504.285	1.72785	1827.27	1.27418	1304.79	1.03576	1084.28	0.918705	2457.45	0.381159	875.354	0.557533	1337.77	2.36594	5895.39	1.12957	2843.23	uspA	Yersinia pestis CO92	14594	16124098	Yersinia pestis
	cspE	YPO2595	putative cold shock protein YPestChrORF_YPO2595 E = e-117 Gaps = 0 %Identical = 100 %Conserved = 100	YpesChrORF_YPO2595_s_at	1.21763	2138.42	1.3365	2214.06	0.550602	879.433	1.40563	2317.58	0.606699	2729.88	0.426838	1563.82	0.272237	1027.48	1.96803	7800.04	0.996503	3988.24	cspE	Yersinia pestis CO92	13372	16122808	Yersinia pestis
	rpoS	YPO3355	RNA polymerase sigma factor RpoS YPestChrORF_YPO3355 E = 0.0 Gaps = 0 %Identical = 100 %Conserved = 100	YpesChrORF_YPO3355_s_at	0.647156	624.939	0.624973	539.615	0.930595	775.877	1.33481	1145	0.593269	1355.55	1.24649	2407.29	0.921516	1823.11	4.26736	8883.72	1.63563	3441.94	rpoS	Yersinia pestis CO92	14032	16123505	Yersinia pestis
	tnp	YPO0018	transposase for the IS1541 insertion element YPestChrORF_YPO3810 E = 0.0 Gaps = 0 %Identical = 100 %Conserved = 100 YPestChrORF_YPO3745 E = 0.0 Gaps = 0 %Identical = 100 %Conserved = 100 YPestChrORF_YPO3567 E = 0.0 Gaps = 0 %Identical = 100 %Conserved =	YpesChrORF_YPO0018_s_at	0.675233	581.084	1.27154	994.155	0.952434	723.81	1.44296	1128.56	0.537449	1075.5	0.874632	1521.66	0.77195	1381.83	1.18802	2248.46	1.30145	2477.67	tnp	Yersinia pestis CO92	11055	16120371	Yersinia pestis
	pla	YPPCP1.07	coagulase/fibrinolysin precursor YPestPlaORF_YPPCP1.07 E = 0.0 Gaps = 0 %Identical = 100 %Conserved = 100	YpesPlaORF_YpPCP1.07_at	0.939789	2795.41	1.20812	3296.44	1.52652	4035.54	1.7053	4648.84	0.653942	4531.19	0.319499	1940.02	0.95077	5939.81	0.60369	3978.79	1.04796	6959.98	pla	Yersinia pestis plasmid pPCP1	15308	16082686	Yersinia pestis
	rseA	YPO2712	sigma E factor negative regulatory protein YPestChrORF_YPO2712 E = 0.0 Gaps = 0 %Identical = 100 %Conserved = 100	YpesChrORF_YPO2712_s_at	1.17739	1168.86	0.898028	771.389	1.33985	1121.25	1.2046	1044.62	0.609507	1346.16	0.408522	793.885	0.776417	1533.11	1.26453	2619.59	1.61232	3365.89	rseA	Yersinia pestis CO92	13476	16122916	Yersinia pestis
	lpp	YPO2394	major outer membrane lipoprotein YPestChrORF_YPO2394 E = e-133 Gaps = 0 %Identical = 100 %Conserved = 100	YpesChrORF_YPO2394_at	0.34804	691.493	1.39611	2534.83	0.687358	1216.02	0.553762	1019.89	0.932707	4259.04	1.245	4982.31	1.03261	4240.97	1.46777	6348.38	1.10828	4829.27	lpp	Yersinia pestis CO92	13190	16122617	Yersinia pestis

## Sheet: 36_mediumPromoters
				36_mediumPromoters_treeOrder
				54_yersinia_combi
				stage ()*S	biofilm		biofilm		broth		broth		bub		exp		exp		stati		stati
				cond ()*	flea		flowcell		midlog		stationary		rat		21C		37C		21C		37C
	Common	ORF	Description	Systematic	Normalized	Raw	Normalized	Raw	Normalized	Raw	Normalized	Raw	Normalized	Raw	Normalized	Raw	Normalized	Raw	Normalized	Raw	Normalized	Raw	Product	Phenotype	Function	Type	DBid	RefSeq	UniGene	ORF	GENE_SYN	SPOT_ID	SOURCE	feature id	PID	ORGANISM	User Notes
	ddlB	YPO0557	D-alanine--D-alanine ligase B YPestChrORF_YPO0557 E = 0.0 Gaps = 0 %Identical = 100 %Conserved = 100	YpesChrORF_YPO0557_s_at	1.03409	202.661	1.8943	335.621	1.63231	280.379	1.5924	284.626	0.552684	249.792	1.03141	407.524	0.998517	404.775	0.304526	130.75	0.669854	288.303								YPO0557	ddlB		Yersinia pestis CO92	11550	16120885	Yersinia pestis
	nuoI	YPO2548	NADH Dehydrogenase I chain I YPestChrORF_YPO2548 E = 0.0 Gaps = 0 %Identical = 100 %Conserved = 100	YpesChrORF_YPO2548_s_at	0.91407	256.875	1.015	259.364	1.25775	312.788	1.97546	504.949	0.369395	239.431	1.38522	787.991	1.03858	608.816	0.172354	106.521	0.535412	337.195								YPO2548	nuoI		Yersinia pestis CO92	13331	16122766	Yersinia pestis
	nuoK	YPO2546	NADH dehydrogenase i chain k YPestChrORF_YPO2546 E = e-172 Gaps = 0 %Identical = 100 %Conserved = 100	YpesChrORF_YPO2546_s_at	0.981615	307.945	1.0244	277.835	1.17554	311.459	1.63079	445.024	0.342399	237.543	1.31475	793.047	1.01806	635.449	0.12697	83.7718	0.478063	318.569								YPO2546	nuoK		Yersinia pestis CO92	13329	16122764	Yersinia pestis
	nuoH	YPO2549	NADH dehydrogenase I chain H YPestChrORF_YPO2549 E = 0.0 Gaps = 0 %Identical = 100 %Conserved = 100	YpesChrORF_YPO2549_s_at	1.00988	273.796	0.892014	216.799	1.15624	275.002	1.60169	390.478	0.350261	219.134	1.39163	751.491	1.18237	658.171	0.157993	96.0545	0.583074	346.424								YPO2549	nuoH		Yersinia pestis CO92	13332	16122767	Yersinia pestis
	nuoN	YPO2543	NADH dehydrogenase I chain N YPestChrORF_YPO2543 E = 0.0 Gaps = 0 %Identical = 100 %Conserved = 100	YpesChrORF_YPO2543_s_at	0.977514	302.708	0.959645	270.925	1.10555	301.454	1.33694	379.009	0.466733	334.113	1.53436	961.182	1.21963	787.896	0.117306	79.8463	0.467342	320.088								YPO2543	nuoN		Yersinia pestis CO92	13326	16122761	Yersinia pestis
	murC	YPO0556	UDP-N-acetylmuramate--alanine ligase YPestChrORF_YPO0556 E = 0.0 Gaps = 0 %Identical = 100 %Conserved = 100	YpesChrORF_YPO0556_s_at	0.80177	239.898	1.04458	278.387	1.1618	300.27	0.92898	250.965	0.660055	451.161	1.26264	749.489	1.1566	704.947	0.256905	166.998	0.751247	489.79								YPO0556	murC		Yersinia pestis CO92	11549	16120884	Yersinia pestis
	surE	YPO3358	stationary-phase survival protein YPestChrORF_YPO3358 E = 0.0 Gaps = 0 %Identical = 100 %Conserved = 100	YpesChrORF_YPO3358_s_at	0.663008	123.635	1.35453	217.707	1.38265	215.62	1.28602	207.867	0.370015	156.938	1.11373	400.214	1.04079	384.22	0.578646	225.352	0.78105	314.919								YPO3358	surE		Yersinia pestis CO92	14035	16123508	Yersinia pestis
	hisS	YPO2878	histidyl-tRNA synthetase YPestChrORF_YPO2878 E = 0.0 Gaps = 0 %Identical = 100 %Conserved = 100	YpesChrORF_YPO2878_s_at	0.762324	363.725	1.42968	610.224	1.31409	544.29	1.29472	552.145	0.402928	449.903	1.01322	965.217	1.04208	1021.31	0.550645	568.651	0.690935	720.849								YPO2878	hisS		Yersinia pestis CO92	13620	16123070	Yersinia pestis
	thyA	YPO0783	thymidylate synthase YPestChrORF_YPO0783 E = 0.0 Gaps = 0 %Identical = 100 %Conserved = 100	YpesChrORF_YPO0783_s_at	0.520179	114.348	1.24313	247.323	1.17439	226.65	1.12784	223.223	0.262987	140.221	1.26289	560.066	1.03726	474.279	0.404306	194.289	0.441962	213.915								YPO0783	thyA		Yersinia pestis CO92	11748	16121095	Yersinia pestis
	-	YPO3581	probable ABC transporter ATP-binding protein YPestChrORF_YPO3581 E = 0.0 Gaps = 0 %Identical = 100 %Conserved = 100	YpesChrORF_YPO3581_s_at	0.724658	129.789	1.28538	213.17	1.39977	224.908	1.21196	199.658	0.4977	211.606	1.04724	387.165	0.993185	377.824	0.55147	222.319	0.95383	387.314								YPO3581	-		Yersinia pestis CO92	14243	16123725	Yersinia pestis
	lpxK	YPO1396	tetraacyldisaccharide 4'-kinase YPestChrORF_YPO1396 E = 0.0 Gaps = 0 %Identical = 99 %Conserved = 99	YpesChrORF_YPO1396_s_at	0.805367	117.439	1.57519	205.024	1.34838	170.263	1.63905	213.181	0.360987	122.539	0.922701	267.978	1.05346	314.317	0.33659	106.841	0.877555	281.54								YPO1396	lpxK		Yersinia pestis CO92	12304	16121676	Yersinia pestis
	cyoC	YPO3166	cytochrome O ubiquinol oxidase subunit III YPestChrORF_YPO3166 E = 0.0 Gaps = 0 %Identical = 100 %Conserved = 100	YpesChrORF_YPO3166_s_at	0.830037	312.762	0.886122	286.18	1.7831	559.764	1.83318	591.73	0.267107	220.502	1.27782	926.006	1.10943	819.301	0.3339	262.303	0.520565	422.483								YPO3166	cyoC		Yersinia pestis CO92	13868	16123328	Yersinia pestis
	dnaN	YPO4096	DNA polymerase III, beta subunit protein YPestChrORF_YPO4096 E = 0.0 Gaps = 0 %Identical = 100 %Conserved = 100	YpesChrORF_YPO4096_s_at	0.573367	174.154	0.966639	254.872	1.05199	268.483	1.18044	308.621	0.531155	361.523	1.58145	929.944	1.47783	890.082	0.392506	250.16	0.801324	517.066								YPO4096	dnaN		Yersinia pestis CO92	14695	16124205	Yersinia pestis
	-	YPO2420	probable formyl transferase YPestChrORF_YPO2420 E = 0.0 Gaps = 0 %Identical = 99 %Conserved = 99	YpesChrORF_YPO2420_s_at	0.411573	172.606	1.12081	410.582	0.999251	356.92	1.645	600.375	0.373085	358.423	2.78709	2265.53	2.63554	2207.2	0.22991	202.518	0.94923	845.911								YPO2420	-		Yersinia pestis CO92	13210	16122640	Yersinia pestis
	-	YPO2876	putative lipoprotein YPestChrORF_YPO2876 E = 0.0 Gaps = 0 %Identical = 100 %Conserved = 100	YpesChrORF_YPO2876_s_at	0.543862	242.681	1.17526	463.103	0.987587	378.776	1.08626	426.162	0.657856	665.911	1.73701	1526.91	1.41429	1278.57	0.558179	532.796	0.875292	840.555								YPO2876	-		Yersinia pestis CO92	13618	16123068	Yersinia pestis
	lpxD	YPO1054	UDP-3-o-[3-hydroxymyristoyl] glucosamine N-acyltransferase YPestChrORF_YPO1054 E = 0.0 Gaps = 0 %Identical = 100 %Conserved = 100	YpesChrORF_YPO1054_s_at	0.601409	308.748	1.11045	531.456	1.3488	624.476	1.06936	507.834	0.508417	638.285	1.57862	1680.54	1.43108	1576.84	0.312532	360.943	0.708258	822.851								YPO1054	lpxD		Yersinia pestis CO92	11995	16121354	Yersinia pestis
	rplY	YPO1264	50S ribosomal protein L25 YPestChrORF_YPO1264 E = e-162 Gaps = 0 %Identical = 100 %Conserved = 100	YpesChrORF_YPO1264_s_at	0.755119	324.093	1.62296	646.553	0.82088	315.914	1.5469	628.995	0.602682	617.402	1.83455	1624.4	1.94264	1754.35	0.392383	383.391	0.971493	934.182								YPO1264	rplY		Yersinia pestis CO92	12181	16121550	Yersinia pestis
	ftsQ	YPO0558	cell division protein FtsQ YPestChrORF_YPO0558 E = 0.0 Gaps = 0 %Identical = 100 %Conserved = 100	YpesChrORF_YPO0558_s_at	0.641331	211.427	1.27642	367.972	1.02685	287.694	1.19612	347.084	0.613491	448.33	1.2497	805.559	1.07792	712.883	0.429747	299.539	0.946892	665.817								YPO0558	ftsQ		Yersinia pestis CO92	11551	16120886	Yersinia pestis
	fabH	YPO1597	3-oxoacyl-[acyl-carrier-protein] synthase III YPestChrORF_YPO1597 E = 0.0 Gaps = 0 %Identical = 100 %Conserved = 100	YpesChrORF_YPO1597_s_at	0.575301	167.966	1.14019	295.015	0.998674	250.173	1.10046	284.012	0.361458	245.522	1.19951	698.02	1.21759	728.936	0.712595	445.737	0.904372	577.484								YPO1597	fabH		Yersinia pestis CO92	12473	16121865	Yersinia pestis
	hemA	YPO2016	glutamyl-tRNA reductase YPestChrORF_YPO2016 E = 0.0 Gaps = 0 %Identical = 100 %Conserved = 100	YpesChrORF_YPO2016_s_at	0.764417	155.626	1.39072	256.579	0.974058	173.841	0.866946	158.834	0.349417	169.273	1.26765	519.85	1.22775	522.634	0.687642	305.938	1.08162	486.355								YPO2016	hemA		Yersinia pestis CO92	12850	16122259	Yersinia pestis
	-	YPO0197	conserved hypothetical protein YPestChrORF_YPO0197 E = 0.0 Gaps = 0 %Identical = 100 %Conserved = 100	YpesChrORF_YPO0197_s_at	0.600298	213.883	1.6545	524.343	1.1266	345.459	0.932863	293.455	0.392004	322.004	1.28267	901.11	0.808563	593.729	0.683115	522.331	1.10844	851.024								YPO0197	-		Yersinia pestis CO92	11213	16120536	Yersinia pestis
	-	YPO0661	putative exported protein YPestChrORF_YPO0661 E = 0.0 Gaps = 0 %Identical = 100 %Conserved = 100	YpesChrORF_YPO0661_s_at	0.591672	234.657	0.816454	265.913	1.11135	351.878	1.00853	329.441	0.365414	305.878	0.910272	662.467	1.21041	904.165	1.14186	901.177	1.017	809.353								YPO0661	-		Yersinia pestis CO92	11646	16120986	Yersinia pestis
	-	YPO0199	conserved hypothetical protein YPestChrORF_YPO0199 E = e-163 Gaps = 0 %Identical = 100 %Conserved = 100	YpesChrORF_YPO0199_s_at	1.30883	347.046	1.7834	411.634	1.14516	257.848	1.44488	330.398	0.359711	211.217	0.434589	223.145	0.657978	349.524	0.700412	392.762	1.64422	919.327								YPO0199	-		Yersinia pestis CO92	11215	16120538	Yersinia pestis
	ftsL	YPO0548	putative cell division protein YPestChrORF_YPO0548 E = 0.0 Gaps = 0 %Identical = 100 %Conserved = 100	YpesChrORF_YPO0548_s_at	1.34312	430.396	1.25168	350.202	1.55598	422.724	1.50355	425.317	0.386251	280.181	0.712051	443.527	0.640018	416.331	0.859558	581.01	1.21027	832.08								YPO0548	ftsL		Yersinia pestis CO92	11541	16120876	Yersinia pestis
	focA	YPO1384	putative formate transporter 1 YPestChrORF_YPO1384 E = 0.0 Gaps = 0 %Identical = 100 %Conserved = 100	YpesChrORF_YPO1384_s_at	1.18519	263.986	4.50299	909.305	1.72627	337.69	1.28961	259.975	0.611293	315.584	0.591164	267.016	0.893963	431.399	0.801094	391.541	0.943614	464.8								YPO1384	focA		Yersinia pestis CO92	12292	16121664	Yersinia pestis
	-	YPO2562	putative haloacid dehalogenase-like hydrolase YPestChrORF_YPO2562 E = 0.0 Gaps = 0 %Identical = 100 %Conserved = 100	YpesChrORF_YPO2562_s_at	1.79911	316.297	5.41734	909.282	1.87974	296.744	1.3531	219.43	0.520632	216.569	0.89954	325.511	0.816755	305.42	0.686137	269.471	1.0224	403.995								YPO2562	-		Yersinia pestis CO92	13345	16122780	Yersinia pestis
	-	YPO3476	putative acetyltransferase YPestChrORF_YPO3476 E = 0.0 Gaps = 0 %Identical = 100 %Conserved = 100	YpesChrORF_YPO3476_s_at	1.69638	449.531	2.27936	558.058	2.23503	535.328	1.65898	403.801	0.503506	316.927	0.840519	460.167	0.941644	526.544	0.851505	502.957	0.922485	548.774								YPO3476	-		Yersinia pestis CO92	14146	16123622	Yersinia pestis
	gpmB	YPO0455	putative phosphoglycerate mutase YPestChrORF_YPO0455 E = 0.0 Gaps = 0 %Identical = 100 %Conserved = 100	YpesChrORF_YPO0455_s_at	0.899033	224.412	1.53085	347.78	1.713	378.931	1.26359	284.815	0.347003	202.441	0.864705	436.855	0.655469	341.14	1.07866	592.377	0.942017	522.904								YPO0455	gpmB		Yersinia pestis CO92	11455	16120784	Yersinia pestis
	uppS	YPO1049	undecaprenyl pyrophosphate synthetase YPestChrORF_YPO1049 E = 0.0 Gaps = 0 %Identical = 100 %Conserved = 100	YpesChrORF_YPO1049_s_at	0.681344	273.896	1.55138	525.37	1.85578	610.626	1.55459	526.93	0.301679	263.89	1.00613	759.282	0.567449	445.405	0.989065	811.414	0.573852	478.618								YPO1049	uppS		Yersinia pestis CO92	11990	16121349	Yersinia pestis
	-	YPO1051	putative membrane protein YPestChrORF_YPO1051 E = 0.0 Gaps = 0 %Identical = 100 %Conserved = 100	YpesChrORF_YPO1051_s_at	0.677081	200.941	1.74794	459.228	1.87651	477.119	1.61494	422.626	0.298676	205.064	1.33716	787.478	0.764529	462.784	0.912292	580.631	0.776182	497.268								YPO1051	-		Yersinia pestis CO92	11992	16121351	Yersinia pestis
	-	YPO1104	conserved hypothetical protein YPestChrORF_YPO1104 E = 0.0 Gaps = 0 %Identical = 100 %Conserved = 100	YpesChrORF_YPO1104_s_at	0.752331	237.707	1.2671	355.749	2.02226	547.583	2.41183	692.574	0.366099	264.751	1.23902	772.736	0.707121	460.802	0.775786	523.473	0.43811	301.066								YPO1104	-		Yersinia pestis CO92	12042	16121404	Yersinia pestis
	nlpI	YPO3489	lipoprotein NlpI YPestChrORF_YPO3489 E = 0.0 Gaps = 0 %Identical = 100 %Conserved = 100	YpesChrORF_YPO3489_s_at	0.978846	411.526	1.84834	692.686	1.54261	561.751	2.12785	797.109	0.487853	464.088	0.965387	806.095	1.00324	861.904	0.837644	763.586	0.617197	569.368								YPO3489	nlpI		Yersinia pestis CO92	14159	16123635	Yersinia pestis
	tatB	YPO3777	Sec-independent protein translocase protein TatB YPestChrORF_YPO3777 E = 0.0 Gaps = 0 %Identical = 100 %Conserved = 100	YpesChrORF_YPO3777_s_at	1.03208	266.974	2.16871	495.756	1.97557	436.226	1.13392	257.279	0.511284	298.907	1.2875	652.717	0.804073	422.649	0.79552	437.193	0.624893	346.78								YPO3777	tatB		Yersinia pestis CO92	14413	16123911	Yersinia pestis
	-	YPO3190	putative membrane protein YPestChrORF_YPO3190 E = 0.0 Gaps = 0 %Identical = 100 %Conserved = 100	YpesChrORF_YPO3190_s_at	0.854756	295.109	2.83493	905.527	2.24862	700.073	1.43227	457.317	0.398789	330.807	1.35679	958.453	0.928325	676.442	0.438348	337.259	0.423984	330.155								YPO3190	-		Yersinia pestis CO92	13890	16123352	Yersinia pestis
	-	YPO0408	putative aldolase YPestChrORF_YPO0408 E = 0.0 Gaps = 0 %Identical = 100 %Conserved = 100	YpesChrORF_YPO0408_s_at	0.599616	279.927	1.03689	380.309	2.08339	746.827	1.85178	670.924	0.494386	511.872	0.974538	793.206	0.502684	421.777	0.968155	853.475	0.988687	879.991								YPO0408	-		Yersinia pestis CO92	11413	16120742	Yersinia pestis
	hmsR	YPO1953	haemin storage system, HmsR protein YPestChrORF_YPO1953 E = 0.0 Gaps = 0 %Identical = 99 %Conserved = 99	YpesChrORF_YPO1953_s_at	0.636541	201.481	0.792175	213.69	1.03303	275.548	1.39335	375.478	1.06767	747.525	1.39398	834.719	0.767123	472.739	1.08465	705.281	0.930877	611.732								YPO1953	hmsR		Yersinia pestis CO92	12791	16122199	Yersinia pestis
