# Supplementary material for: Construction and characterization of stable, constitutively expressed, chromosomal green and red fluorescent transcriptional fusions in the select agents, Bacillus anthracis, Yersinia pestis, Burkholderia mallei, and Burkholderia pseudomallei
Source: Microbiologyopen. 2014 Jul 9;3(5):610–29. doi: 10.1002/mbo3.192 (PMC4234255; doi:10.1002/mbo3.192)
Supplement: Supplementary file 3 [file mbo30003-0610-sd3.xlsx]

## Sheet: CoRegulationOrder
103_LowerExpressionTreeOrder
47_GSE5495_Burkholderia pseudomallei K96243
Genes selected by hand from 103_lowerExpression_lowVariation.
		stage ()*	early		fourth		second		third
Common	Gene title	Systematic	Normalized	Raw	Normalized	Raw	Normalized	Raw	Normalized	Raw	Platform_ORF	Gene ID	Chromosome annotation	Chromosome annotation
BPSL0191	endonuclease/exonuclease/phosphatase family protein	3366402	1.03182	550.929	1.38437	708.269	1.37607	495.143	1.47138	686.346	BPSL0191	3092223	Chromosome 1, NC_006350.1 (197596..198366)	Chromosome 1		NC_006350.1	197596	198366
BPSL1599	putative membrane linked regulatory protein	2809602	1.02499	613.929	1.2461	850.962	1.12393	683.964	1.2388	773.077	BPSL1599	3091843	Chromosome 1, NC_006350.1 (1853587..1855728, complement)	Chromosome 1	complement	NC_006350.1	1853587	1855728
lipA1	Lipase precursor	2869602	1.15706	644.643	1.15257	661.269	1.11345	593.357	1.27214	833.423	BPSS1741	3095030	Chromosome 2, NC_006351.1 (2390190..2391284, complement)	Chromosome 2	complement	NC_006351.1	2390190	2391284
BPSL0932	LysR family transcriptional regulator	252903	1.30449	298.786	1.31211	652.577	1.21644	491.786	1.31872	658.077	BPSL0932	3092965	Chromosome 1, NC_006350.1 (1083766..1084728, complement)	Chromosome 1	complement	NC_006350.1	1083766	1084728
BPSS1461	two-component response regulator	3314002	1.10401	585.643	0.967392	666.885	1.05176	575.25	1.01306	578.885	BPSS1461	3095218	Chromosome 2, NC_006351.1 (1993328..1993987, complement)	Chromosome 2	complement	NC_006351.1	1993328	1993987
BPSS1291	DEAD/DEAH box helicase	3334002	0.972793	436.929	1.17128	669.615	1.11145	586.357	1.17237	636	BPSS1291	3095462	Chromosome 2, NC_006351.1 (1764795..1769594)	Chromosome 2		NC_006351.1	1764795	1769594
BPSL0310	hypothetical protein	246903	1.06282	470.286	1.19968	652.769	1.1905	477.143	1.26997	586.385	BPSL0310	3092246	Chromosome 1, NC_006350.1 (330542..330883)	Chromosome 1		NC_006350.1	330542	330883
BPSL0040	response regulator protein	3368002	1.31964	551.357	1.35279	755.885	1.29215	575.929	1.20276	708.654	BPSL0040	3093986	Chromosome 1, NC_006350.1 (39566..40243)	Chromosome 1		NC_006350.1	39566	40243
BPSL2274	hypothetical protein	2876902	1.06527	476.286	1.15045	835.615	1.11246	612.678	1.12153	613.577	BPSL2274	3092012	Chromosome 1, NC_006350.1 (2738754..2741324, complement)	Chromosome 1	complement	NC_006350.1	2738754	2741324
BPSS1551	Type III secretion system protein	2876502	1.25396	422.5	1.333	708.577	1.25967	493.929	1.17499	453.615	BPSS1551	3096404	Chromosome 2, NC_006351.1 (2104580..2105167)	Chromosome 2		NC_006351.1	2104580	2105167
lrp	AsnC family leucine-responsive regulatory protein	3056002	1.12065	651	1.14988	892.769	1.12588	639.107	1.09423	784.423	BPSS1325	3097167	Chromosome 2, NC_006351.1 (1813979..1814488)	Chromosome 2		NC_006351.1	1813979	1814488
BPSL1678	urocanate hydratase	3298702	1.28086	538.929	1.16569	754	1.21226	597.429	1.23259	645.731	BPSL1678	3093757	Chromosome 1, NC_006350.1 (1958040..1959680, complement)	Chromosome 1	complement	NC_006350.1	1958040	1959680
BPSS0267	hypothetical protein	3183902	0.940524	640.357	0.910072	707.885	0.973332	658.536	0.85569	530	BPSS0267	3096044	Chromosome 2, NC_006351.1 (354335..355450, complement)	Chromosome 2	complement	NC_006351.1	354335	355450
BPSL0619	putative polysaccharide biosynthesis/export protein	3137902	1.19861	494.143	1.18705	670.154	0.972731	621.143	1.1068	719.885	BPSL0619	3094301	Chromosome 1, NC_006350.1 (700889..702178)	Chromosome 1		NC_006350.1	700889	702178
BPSS2324	permease	2991102	0.976031	697.572	1.0281	835.038	0.99254	759.607	1.0205	797.308	BPSS2324	3096924	Chromosome 2, NC_006351.1 (3127021..3128448, complement)	Chromosome 2	complement	NC_006351.1	3127021	3128448
BPSL3266	hypothetical protein	338903	1.36617	807.286	1.26878	734.346	1.18568	496.346	1.26851	821.423	BPSL3266	3092593	Chromosome 1, NC_006350.1 (3882778..3883023, complement)	Chromosome 1	complement	NC_006350.1	3882778	3883023
cobJ	precorrin-3b C17-methyltransferase	3310602	1.24259	556.5	1.1118	627.692	1.04887	546.607	1.07219	687.192	BPSL1762	3092654	Chromosome 1, NC_006350.1 (2075796..2077646)	Chromosome 1		NC_006350.1	2075796	2077646
BPSS1051	hypothetical bacteriophage protein	344003	1.08171	583.929	1.06677	526.692	1.00399	554.786	1.03027	612.769	BPSS1051	3096890	Chromosome 2, NC_006351.1 (1430689..1430895)	Chromosome 2		NC_006351.1	1430689	1430895
BPSS1026	hypothetical protein	343603	1.09472	568.357	1.08501	496.462	1.03378	530.571	1.12312	585.846	BPSS1026	3095260	Chromosome 2, NC_006351.1 (1398354..1398581)	Chromosome 2		NC_006351.1	1398354	1398581
BPSS1408	hypothetical protein	345603	1.00752	783	1.01949	680.654	1.01151	665.357	1.00942	732.885	BPSS1408	3095113	Chromosome 2, NC_006351.1 (1921937..1922185)	Chromosome 2		NC_006351.1	1921937	1922185
BPSL2883	hypothetical protein	180803	0.989456	579	1.09808	737.654	1.01605	620.321	1.09486	787.654	BPSL2883	3092340	Chromosome 1, NC_006350.1 (3451155..3451565)	Chromosome 1		NC_006350.1	3451155	3451565
BPSL2011	putative osmosis-related lipoprotein	333603	1.09339	504.214	1.05629	668.192	1.04032	583.25	1.07092	671.269	BPSL2011	3093636	Chromosome 1, NC_006350.1 (2400341..2400547, complement)	Chromosome 1	complement	NC_006350.1	2400341	2400547
BPSL2578	hypothetical protein	336003	1.04425	664.857	1.00186	794	0.940052	707.393	0.970864	843.962	BPSL2578	3092070	Chromosome 1, NC_006350.1 (3102329..3102535, complement)	Chromosome 1	complement	NC_006350.1	3102329	3102535
BPSL0993	hypothetical protein	319903	0.828417	455.714	0.866013	564.038	0.879933	553.607	0.959428	574.269	BPSL0993	3094637	Chromosome 1, NC_006350.1 (1151047..1151235, complement)	Chromosome 1	complement	NC_006350.1	1151047	1151235
BPSL2071	hypothetical protein	334303	0.963827	554.714	1.00448	688.692	0.959209	565	1.00676	686.615	BPSL2071	3093533	Chromosome 1, NC_006350.1 (2478691..2478885, complement)	Chromosome 1	complement	NC_006350.1	2478691	2478885
BPSL1294	hypothetical protein	196803	1.07249	785.143	1.16568	694.615	1.17255	605.25	1.19892	815.769	BPSL1294	3094524	Chromosome 1, NC_006350.1 (1507098..1507889)	Chromosome 1		NC_006350.1	1507098	1507889
BPSL0507	2-isopropylmalate synthase	3470702	1.05212	551.857	1.09691	610.654	1.02648	475.857	1.08088	712.077	BPSL0507	3092728	Chromosome 1, NC_006350.1 (556694..558334, complement)	Chromosome 1	complement	NC_006350.1	556694	558334
BPSS1231	hypothetical protein	2924302	1.08065	513.786	1.03859	590.846	1.0466	488.964	1.01405	792.192	BPSS1231	3095100	Chromosome 2, NC_006351.1 (1663300..1663770, complement)	Chromosome 2	complement	NC_006351.1	1663300	1663770
BPSL0050	hypothetical protein	185603	1.19161	568.286	1.2186	654.962	1.10956	631.536	1.1379	809.5	BPSL0050	3094741	Chromosome 1, NC_006350.1 (54123..55382, complement)	Chromosome 1	complement	NC_006350.1	54123	55382
BPSL1874	putative ribonuclease	2803902	1.01841	591.714	0.967008	693.885	0.957371	685.5	0.933687	715	BPSL1874	3091947	Chromosome 1, NC_006350.1 (2227421..2229955, complement)	Chromosome 1	complement	NC_006350.1	2227421	2229955
BPSS0393	pseudo	341203	1.11989	631.357	1.12576	677.923	1.13939	596.357	1.17235	822.154	BPSS0393	3095766	Chromosome 2, NC_006351.1 (538558..538797, complement)	Chromosome 2	complement	NC_006351.1	538558	538797
BPSS0358	hypothetical protein	182803	0.826547	546.214	0.950658	747.115	1.02324	606.25	1.01536	782.308	BPSS0358	3095949	Chromosome 2, NC_006351.1 (499901..500230)	Chromosome 2		NC_006351.1	499901	500230
glpR	putative DeoR family glycerol-3-phosphate regulon repressor	3036602	1.09245	636.214	0.915295	585.385	0.955892	546.464	1.02267	663.731	BPSL0691	3092943	Chromosome 1, NC_006350.1 (787140..787976, complement)	Chromosome 1	complement	NC_006350.1	787140	787976
BPSS1970	family S33 unassigned peptidase	3002602	0.990326	478.5	1.01371	617.231	0.976162	528.143	1.05768	687.615	BPSS1970	3095237	Chromosome 2, NC_006351.1 (2660333..2661316)	Chromosome 2		NC_006351.1	2660333	2661316
BPSS0132	hypothetical protein	3187902	0.988402	679.143	1.03079	693.423	0.954395	670.714	1.02337	764.154	BPSS0132	3096484	Chromosome 2, NC_006351.1 (172008..172403)	Chromosome 2		NC_006351.1	172008	172403
BPSS1713	hypothetical protein	3261902	0.965052	630.572	0.925464	702.885	0.887088	660.75	0.955751	758.769	BPSS1713	3096668	Chromosome 2, NC_006351.1 (2352889..2353278, complement)	Chromosome 2	complement	NC_006351.1	2352889	2353278
BPSS0824	dioxygenase	2947402	0.935848	452.429	0.903411	503.115	0.919107	568.857	0.87742	511.5	BPSS0824	3095271	Chromosome 2, NC_006351.1 (1109724..1110617)	Chromosome 2		NC_006351.1	1109724	1110617
BPSS2122	hypothetical protein	3060202	1.01613	455.357	0.966786	460.423	1.05521	556.786	1.01426	541.538	BPSS2122	3097191	Chromosome 2, NC_006351.1 (2871821..2872219, complement)	Chromosome 2	complement	NC_006351.1	2871821	2872219
BPSL1231	hypothetical protein	195403	0.989219	432.214	0.941114	659.462	1.00998	563.286	1.01416	544.654	BPSL1231	3091610	Chromosome 1, NC_006350.1 (1416076..1416558)	Chromosome 1		NC_006350.1	1416076	1416558
BPSS1432	arsenate reductase	3220902	0.974679	590.5	0.891588	767.308	0.923708	569.214	0.945237	706.462	BPSS1432	3095736	Chromosome 2, NC_006351.1 (1945968..1946462)	Chromosome 2		NC_006351.1	1945968	1946462
BPSS2131b	hypothetical protein	2935802	0.850037	582.357	0.914108	582.615	0.823604	595.857	0.888146	583.538	BPSS2131b	3095345	Chromosome 2, NC_006351.1 (2886710..2887267, complement)	Chromosome 2	complement	NC_006351.1	2886710	2887267
BPSL0283	LysR family regulatory protein	3399002	0.825889	509.357	0.909865	628.654	0.963787	616.607	0.880035	605.731	BPSL0283	3093675	Chromosome 1, NC_006350.1 (296548..297429, complement)	Chromosome 1	complement	NC_006350.1	296548	297429
		3247402	0.828496	482	0.839498	499.654	0.914774	528.322	0.858742	468.731
BPSL1269	putative IclR-family transcriptional regulatory protein	2943402	0.941299	521	0.882612	567.615	0.901512	515.786	0.878858	513.923	BPSL1269	3091944	Chromosome 1, NC_006350.1 (1470736..1471563, complement)	Chromosome 1	complement	NC_006350.1	1470736	1471563
BPSL2900	hypothetical protein	3441802	0.986892	441.143	1.00419	567.885	1.06236	572.214	1.01686	603.154	BPSL2900	3094393	Chromosome 1, NC_006350.1 (3469870..3470826)	Chromosome 1		NC_006350.1	3469870	3470826
BPSS2094	Clp protease ATPase	3205002	1.0938	571.071	1.00012	707.962	1.15349	810.964	1.10549	747.269	BPSS2094	3095599	Chromosome 2, NC_006351.1 (2833428..2836094, complement)	Chromosome 2	complement	NC_006351.1	2833428	2836094
groES	co-chaperonin GroES	342203	0.916756	399.071	0.98754	565.731	0.93682	474	0.966526	477.769	BPSS0476	3095051	Chromosome 2, NC_006351.1 (646259..646549)	Chromosome 2		NC_006351.1	646259	646549
BPSS0653	pseudo	342603	0.968149	432.929	1.00118	615.192	0.968136	542.357	0.98459	500.577	BPSS0653	3096866	Chromosome 2, NC_006351.1 (886326..886544)	Chromosome 2		NC_006351.1	886326	886544
BPSL0397	pantothenate kinase	2899402	0.839249	546.857	0.95114	613.038	0.901685	622.857	0.930294	580.077	BPSL0397	3092276	Chromosome 1, NC_006350.1 (430475..431254, complement)	Chromosome 1	complement	NC_006350.1	430475	431254
BPSL0900	putative amino acid permease	2865802	0.702035	521.428	0.89954	525.231	0.754994	678.464	0.894858	589.962	BPSL0900	3091701	Chromosome 1, NC_006350.1 (1050814..1052190)	Chromosome 1		NC_006350.1	1050814	1052190
adhC	NADP-dependent alcohol dehydrogenase	3366302	1.02221	693.357	1.06709	816.5	1.19616	804	1.09634	617.5	BPSL0192	3094049	Chromosome 1, NC_006350.1 (198655..199719, complement)	Chromosome 1	complement	NC_006350.1	198655	199719
BPSL2629	aminotransferase	3289902	0.814754	655.714	1.06552	708.5	1.10344	700.893	1.02087	504.192	BPSL2629	3094017	Chromosome 1, NC_006350.1 (3150880..3152130)	Chromosome 1		NC_006350.1	3150880	3152130
BPSL1254	hypothetical protein	3054202	0.562516	616.928	0.868168	744.115	1.02655	797.536	0.856744	664.231	BPSL1254	3094221	Chromosome 1, NC_006350.1 (1449388..1450464)	Chromosome 1		NC_006350.1	1449388	1450464
BPSS2154	MFS family transporter	3374902	0.89762	608.357	0.906582	718.462	0.984454	625.143	0.960532	676.654	BPSS2154	3095837	Chromosome 2, NC_006351.1 (2914055..2915485, complement)	Chromosome 2	complement	NC_006351.1	2914055	2915485
BPSL0698	putative transmembrane transporter protein	3029702	0.805966	596.5	0.851748	727.615	0.991874	674.964	0.975166	694.538	BPSL0698	3092202	Chromosome 1, NC_006350.1 (795753..796679)	Chromosome 1		NC_006350.1	795753	796679
dapB	dihydrodipicolinate reductase	3440602	0.652154	551.5	0.958831	659.5	0.950694	675.964	0.949545	646.808	BPSL2941	3094347	Chromosome 1, NC_006350.1 (3512355..3513161, complement)	Chromosome 1	complement	NC_006350.1	3512355	3513161
BPSS2143	POT-family proton dependent transporter	3374502	0.779448	534.143	0.933365	617.808	0.911868	558.357	0.968242	614.423	BPSS2143	3095016	Chromosome 2, NC_006351.1 (2901507..2903009)	Chromosome 2		NC_006351.1	2901507	2903009
BPSS0304	hypothetical protein	2914702	0.887981	597.286	1.09554	798.385	1.01231	660.5	1.10418	714.808	BPSS0304	3096185	Chromosome 2, NC_006351.1 (408326..409807, complement)	Chromosome 2	complement	NC_006351.1	408326	409807
bioD	dithiobiotin synthetase	3216602	0.663328	495.857	0.967049	588.769	0.964159	637.464	0.97718	691.731	BPSL0365	3093350	Chromosome 1, NC_006350.1 (393751..394473, complement)	Chromosome 1	complement	NC_006350.1	393751	394473
BPSL2459	2-hydroxyacid dehydrogenase	309603	0.613251	734.714	1.01941	833.269	0.873692	685.571	1.06334	735.731	BPSL2459	3091694	Chromosome 1, NC_006350.1 (2964859..2965848, complement)	Chromosome 1	complement	NC_006350.1	2964859	2965848
secB	preprotein translocase subunit SecB	3044302	0.588013	499.786	1.02971	807.115	1.09675	605.464	1.14916	749.231	BPSL0446	3091642	Chromosome 1, NC_006350.1 (485609..486088)	Chromosome 1		NC_006350.1	485609	486088
BPSL1064	putative dehydrogenase	3415502	0.966101	496.429	1.11225	626	1.10437	598.536	1.13185	649.154	BPSL1064	3093528	Chromosome 1, NC_006350.1 (1229071..1229997, complement)	Chromosome 1	complement	NC_006350.1	1229071	1229997
BPSS0909	OmpA family protein	228403	1.0208	582.643	1.01255	693.423	1.03218	536.143	1.08408	618.731	BPSS0909	3095347	Chromosome 2, NC_006351.1 (1202875..1203705)	Chromosome 2		NC_006351.1	1202875	1203705
msr0960	DNA-binding protein	343203	0.845968	739.929	1.01511	617.192	0.976881	609.643	1.06603	647.231	BPSS0845a	3095137	Chromosome 2, NC_006351.1 (1134960..1135202, complement)	Chromosome 2	complement	NC_006351.1	1134960	1135202
BPSL0337	MutT/NUDIX family protein	3219002	0.866858	466.071	0.994605	584.808	1.00492	624.607	1.05258	696.577	BPSL0337	3092090	Chromosome 1, NC_006350.1 (358939..359349, complement)	Chromosome 1	complement	NC_006350.1	358939	359349
		3219402	0.842962	483.929	0.97404	530.538	0.925455	559.5	0.935168	642.115
BPSS0875	LysE type translocator	3449002	0.863304	437.357	1.04014	605.077	1.01503	599	1.05694	671.923	BPSS0875	3096877	Chromosome 2, NC_006351.1 (1168399..1169010, complement)	Chromosome 2	complement	NC_006351.1	1168399	1169010
BPSS0713	hypothetical protein	3192702	1.35824	680.928	1.09739	794.731	1.14804	691.536	1.02765	736.115	BPSS0713	3095416	Chromosome 2, NC_006351.1 (960706..961941)	Chromosome 2		NC_006351.1	960706	961941
BPSS0136	hypothetical protein	3188302	1.52191	678.786	0.925039	650	1.16805	657.643	0.853023	628.038	BPSS0136	3096594	Chromosome 2, NC_006351.1 (175204..176592, complement)	Chromosome 2	complement	NC_006351.1	175204	176592
BPSS1269	peptide synthase/polyketide synthase	2896202	1.17029	553.643	0.901216	700.346	0.952013	670.643	0.843066	678.577	BPSS1269	3097055	Chromosome 2, NC_006351.1 (1721387..1734097, complement)	Chromosome 2	complement	NC_006351.1	1721387	1734097
BPSS0034	fatty aldehyde dehydrogenase	3280602	1.4264	626	0.879882	583.885	0.929009	654	0.874163	546.385	BPSS0034	3097031	Chromosome 2, NC_006351.1 (33115..34695)	Chromosome 2		NC_006351.1	33115	34695
oppD	oligopeptide transport ATP-binding ABC transport protein	313903	1.11393	595.917	0.876478	711.731	1.00358	686.107	0.902906	645.231	BPSS2138	3097002	Chromosome 2, NC_006351.1 (2895629..2896618, complement)	Chromosome 2	complement	NC_006351.1	2895629	2896618
BPSS1232	transporter periplasmic binding protein	3325402	1.30513	727.072	0.91116	784.423	1.02392	748.25	0.924393	731.115	BPSS1232	3096060	Chromosome 2, NC_006351.1 (1664562..1665842)	Chromosome 2		NC_006351.1	1664562	1665842
BPSS1445	biotin carboxylase	2812602	1.30541	661.429	0.86785	698.231	0.741464	809.857	0.766759	686.269	BPSS1445	3095238	Chromosome 2, NC_006351.1 (1968819..1970813, complement)	Chromosome 2	complement	NC_006351.1	1968819	1970813
		2980202	1.03274	441.357	0.950946	525.769	0.986189	519.179	0.935256	518.385
BPSL3287	putative amidase	3323402	1.02432	487.786	0.953665	698.231	0.949919	655.321	0.999994	811.346	BPSL3287	3093499	Chromosome 1, NC_006350.1 (3903233..3904723)	Chromosome 1		NC_006350.1	3903233	3904723
BPSS1590	hypothetical protein	2942202	1.161	467.5	1.02634	559.038	0.9696	580.536	0.958878	603.192	BPSS1590	3096439	Chromosome 2, NC_006351.1 (2164292..2164522)	Chromosome 2		NC_006351.1	2164292	2164522
BPSS0913	methionine gamma-lyase	2867102	1.06299	655.572	0.915965	560.654	1.00131	544.964	1.00093	564.731	BPSS0913	3096921	Chromosome 2, NC_006351.1 (1207153..1208454)	Chromosome 2		NC_006351.1	1207153	1208454
fdhE	protein FdhE	3213002	1.14713	555.857	0.928476	594.654	0.965886	621.822	0.876843	554.231	BPSS1664	3094981	Chromosome 2, NC_006351.1 (2285913..2286881, complement)	Chromosome 2	complement	NC_006351.1	2285913	2286881
BPSS1909	hypothetical protein	3397802	1.41905	577.143	0.951262	739.5	0.900747	742.536	0.89403	790.154	BPSS1909	3096412	Chromosome 2, NC_006351.1 (2585945..2586517)	Chromosome 2		NC_006351.1	2585945	2586517
BPSL0609	fis family regulatory protein	3410102	1.35354	520.143	1.0484	750.269	1.02136	589.571	1.0147	657.385	BPSL0609	3094535	Chromosome 1, NC_006350.1 (687164..688552)	Chromosome 1		NC_006350.1	687164	688552
BPSS1580	cellulose biosynthesis protein	236303	1.19428	578.286	0.981006	592.231	1.05736	612.607	0.963082	587.462	BPSS1580	3095970	Chromosome 2, NC_006351.1 (2145560..2150062, complement)	Chromosome 2	complement	NC_006351.1	2145560	2150062
BPSS0900	IclR family regulatory protein	3448102	1.21569	400.143	0.933577	695.692	1.04714	529.25	0.935225	594.038	BPSS0900	3095918	Chromosome 2, NC_006351.1 (1190495..1191349)	Chromosome 2		NC_006351.1	1190495	1191349
BPSL0133	hypothetical protein	325403	1.05808	408.786	0.99888	697.385	1.02744	528.214	1.00111	565.462	BPSL0133	3093808	Chromosome 1, NC_006350.1 (151180..151419, complement)	Chromosome 1	complement	NC_006350.1	151180	151419
BPSL1645	putative oxygenase	3301402	0.956408	550.572	0.917807	558.115	0.986137	538.107	0.887923	482.885	BPSL1645	3092621	Chromosome 1, NC_006350.1 (1907487..1908443)	Chromosome 1		NC_006350.1	1907487	1908443
BPSL2133	hypothetical protein	3379002	0.936383	535.857	0.918545	550.538	0.929537	605.322	0.891585	524.5	BPSL2133	3092030	Chromosome 1, NC_006350.1 (2561553..2562236)	Chromosome 1		NC_006350.1	2561553	2562236
BPSL0476	putative diaminobutyrate--2-oxoglutarate aminotransferase	2999002	1.14808	511.071	1.0828	548.923	0.92892	555.679	0.913438	519.846	BPSL0476	3093251	Chromosome 1, NC_006350.1 (516794..518146, complement)	Chromosome 1	complement	NC_006350.1	516794	518146
BPSL1621	hypothetical protein	3304202	0.999369	530.071	0.934149	567.538	0.886173	571.393	0.850281	505	BPSL1621	3092749	Chromosome 1, NC_006350.1 (1878828..1879178)	Chromosome 1		NC_006350.1	1878828	1879178
BPSL0168	phage head completion/stabilization protein	3049802	1.10917	414.143	1.01223	523.154	1.04595	535.357	1.01436	579.346	BPSL0168	3093621	Chromosome 1, NC_006350.1 (172376..172855, complement)	Chromosome 1	complement	NC_006350.1	172376	172855
BPSS1115	hypothetical protein	3013802	1.12095	536.143	0.975018	717.962	1.06354	730.143	0.972865	801.154	BPSS1115	3096397	Chromosome 2, NC_006351.1 (1495747..1496259, complement)	Chromosome 2	complement	NC_006351.1	1495747	1496259
BPSL1294	hypothetical protein	3321002	1.06829	478.714	1.06974	675.5	1.1181	672.179	1.07903	716.269	BPSL1294	3094524	Chromosome 1, NC_006350.1 (1507098..1507889)	Chromosome 1		NC_006350.1	1507098	1507889
pcaC	4-carboxymuconolactone decarboxylase	277503	1.04296	621.583	0.972343	692.269	0.960049	669.393	0.917073	732.385	BPSS0047	3095278	Chromosome 2, NC_006351.1 (46443..46829)	Chromosome 2		NC_006351.1	46443	46829
		3165402	1.01354	531.5	1.08261	559.692	1.06964	604.536	1.00836	617.462
BPSS0233	pseudo	2951402	0.893187	598.357	0.941876	607.538	1.00742	643.214	0.972265	607.5	BPSS0233	3096336	Chromosome 2, NC_006351.1 (316508..317098, complement)	Chromosome 2	complement	NC_006351.1	316508	317098
BPSS0925	short chain dehydrogenase	2867002	0.774564	682.5	0.961443	595.885	0.998609	674.393	1.00852	622.269	BPSS0925	3096635	Chromosome 2, NC_006351.1 (1220446..1221372, complement)	Chromosome 2	complement	NC_006351.1	1220446	1221372
BPSL1771	cobalamin biosynthesis protein CbiG	2899002	0.855324	425.071	0.882532	458.615	0.850387	485.679	0.915976	469.423	BPSL1771	3093779	Chromosome 1, NC_006350.1 (2091314..2091766)	Chromosome 1		NC_006350.1	2091314	2091766
BPSS1399	hypothetical protein	3223002	0.981342	616	0.982499	574.269	0.970756	623.214	0.987136	588.808	BPSS1399	3094997	Chromosome 2, NC_006351.1 (1912775..1913344, complement)	Chromosome 2	complement	NC_006351.1	1912775	1913344
BPSL1429	hypothetical protein	3207802	1.01049	519.643	0.979256	609.538	1.06061	657.072	1.02017	607.577	BPSL1429	3094677	Chromosome 1, NC_006350.1 (1666269..1666751)	Chromosome 1		NC_006350.1	1666269	1666751
BPSS0320	GntR-family transcriptional regulator	2980602	0.825777	553.143	0.979465	619	1.00513	657.143	1.08978	745.462	BPSS0320	3095999	Chromosome 2, NC_006351.1 (447574..448293, complement)	Chromosome 2	complement	NC_006351.1	447574	448293
BPSL1455	hypothetical protein	2986202	0.991224	441.857	1.00434	498.731	1.02197	583.536	1.00453	668.577	BPSL1455	3094551	Chromosome 1, NC_006350.1 (1691494..1692414, complement)	Chromosome 1	complement	NC_006350.1	1691494	1692414
rpoS	RNA polymerase sigma factor RpoS	2922602	1.08595	565	1.03885	669.846	1.00862	603.643	1.00463	525.423	BPSL1505	3094833	Chromosome 1, NC_006350.1 (1743199..1744278)	Chromosome 1		NC_006350.1	1743199	1744278
BPSL1509	hypothetical protein	2923002	0.933343	434.571	0.912754	586.577	0.95681	546.429	0.925964	542.423	BPSL1509	3092077	Chromosome 1, NC_006350.1 (1747645..1748358, complement)	Chromosome 1	complement	NC_006350.1	1747645	1748358
		3004102	1.0714	549.357	0.987713	746.808	0.855166	625.143	0.90731	641.192
	AVERAGE of all transcripts perCluster		1.0211	555.178	1.01481	654.833	1.01524	609.445	1.01584	649.889
257_mediumExpression_treeOrder
47_GSE5495_Burkholderia pseudomallei K96243
Genes selected by hand from 257_mediumExpression_lowVariation.
		stage ()*	early		fourth		second		third
Common	Gene title	Systematic	Normalized	Raw	Normalized	Raw	Normalized	Raw	Normalized	Raw	Platform_ORF	Gene ID	Chromosome annotation	Chromosome annotation
BPSL2669	putative glycosyl transferase	210903	1.23372	1179.71	1.09395	1636.08	1.1833	1122	1.13788	1689.42	BPSL2669	3093407	Chromosome 1, NC_006350.1 (3192943..3194100)	Chromosome 1		NC_006350.1	3192943	3194100
BPSS0843	short chain dehydrogenase	284503	1.0374	949.714	1.06132	1671.96	1.1119	1069.07	1.05827	1617.19	BPSS0843	3095397	Chromosome 2, NC_006351.1 (1130412..1131173)	Chromosome 2		NC_006351.1	1130412	1131173
fbp	fructose-1,6-bisphosphatase	210103	1.05632	1416.5	0.96932	1773	1.08315	1209.07	1.00681	1744.15	BPSL2547	3092110	Chromosome 1, NC_006350.1 (3074711..3075727)	Chromosome 1		NC_006350.1	3074711	3075727
speE	spermidine synthase	213303	1.05122	1259.5	1.08826	1753.04	1.11755	1177.21	1.07798	1746.46	BPSL2954	3092834	Chromosome 1, NC_006350.1 (3526742..3527599)	Chromosome 1		NC_006350.1	3526742	3527599
BPSL2314	putative response regulator protein	207703	1.11094	1405.86	1.08433	1694.19	1.13177	1042.25	1.14843	1658.08	BPSL2314	3093998	Chromosome 1, NC_006350.1 (2794725..2795426)	Chromosome 1		NC_006350.1	2794725	2795426
BPSS1509	hypothetical protein	291703	1.05083	1239.71	1.06565	1659.19	1.06765	1139.21	1.03404	1544.73	BPSS1509	3095047	Chromosome 2, NC_006351.1 (2058639..2060036)	Chromosome 2		NC_006351.1	2058639	2060036
BPSL0891	GntR family transcriptional regulator	3332802	1.13706	1336.07	1.02144	2130.35	1.10045	1238.14	1.01673	1865	BPSL0891	3093798	Chromosome 1, NC_006350.1 (1034684..1035430, complement)	Chromosome 1	complement)	NC_006350.1	1034684	1035430
BPSS0903	L-aspartate dehydrogenase	3448002	1.08665	923.286	1.02515	1422.31	1.02242	982.107	1.01868	1389.46	BPSS0903	3096271	Chromosome 2, NC_006351.1 (1193802..1194617)	Chromosome 2		NC_006351.1	1193802	1194617
BPSL0717	nicotinate phosphoribosyltransferase	3028402	1.00054	1168.36	0.993152	1512.19	1.02835	1082.64	1.02992	1637.54	BPSL0717	3094039	Chromosome 1, NC_006350.1 (820168..821523)	Chromosome 1		NC_006350.1	820168	821523
rpmG	50S ribosomal protein L33	328103	0.959978	1326.07	1.02559	2282.08	0.990678	1536.54	0.954071	1801.19	BPSL0915	3092638	Chromosome 1, NC_006350.1 (1069217..1069384, complement)	Chromosome 1	complement)	NC_006350.1	1069217	1069384
BPSL2417	LysR family regulatory protein	3330802	0.897011	1278.93	1.08622	1684.46	1.0319	1118.71	1.06339	1706.77	BPSL2417	3093640	Chromosome 1, NC_006350.1 (2920082..2920990)	Chromosome 1		NC_006350.1	2920082	2920990
BPSL2355	hypothetical protein	208103	0.972231	1576.79	1.04251	2007.88	1.10901	1402.86	1.09559	2087.27	BPSL2355	3091952	Chromosome 1, NC_006350.1 (2847949..2849172)	Chromosome 1		NC_006350.1	2847949	2849172
BPSL2025	putative two component regulatory system, sensor kinase	3408002	0.984128	1349	1.03556	1846.27	1.03197	1289	1.0295	2051.88	BPSL2025	3093611	Chromosome 1, NC_006350.1 (2418051..2420132, complement)	Chromosome 1	complement)	NC_006350.1	2418051	2420132
xseA	exodeoxyribonuclease VII large subunit	3330402	0.979352	1295.79	0.996268	1413	1.03667	977.107	0.966017	1575.12	BPSL0879	3091647	Chromosome 1, NC_006350.1 (1018910..1020292)	Chromosome 1		NC_006350.1	1018910	1020292
BPSS0979	porin protein	3098002	1.14906	1441.71	1.05735	1551	1.17174	1063.93	1.05605	1497.65	BPSS0979	3095833	Chromosome 2, NC_006351.1 (1297191..1298306)	Chromosome 2		NC_006351.1	1297191	1298306
BPSS0546	AraC family regulatory protein	2982402	1.11698	1367.86	0.868498	1788.85	1.11048	1337.71	1.04795	2032.88	BPSS0546	3094917	Chromosome 2, NC_006351.1 (746307..747332, complement)	Chromosome 2	complement)	NC_006351.1	746307	747332
BPSS0520	hypothetical protein	3102402	1.10979	1266.14	0.917119	1548.04	1.01514	1089.36	0.894683	1561.46	BPSS0520	3096581	Chromosome 2, NC_006351.1 (706340..708202)	Chromosome 2		NC_006351.1	706340	708202
BPSL2822	putative 2-amino-4-hydroxy-6-hydroxymethyldihydropteridine pyrophosphokinase	172103	1.03592	1082.21	1.17416	1641.27	1.13912	985.643	1.22236	1522	BPSL2822	3092703	Chromosome 1, NC_006350.1 (3374311..3374838)	Chromosome 1		NC_006350.1	3374311	3374838
BPSL2629	aminotransferase	210503	0.990483	1483.14	1.25284	2035.38	1.17027	1339.89	1.1993	2073.15	BPSL2629	3094017	Chromosome 1, NC_006350.1 (3150880..3152130)	Chromosome 1		NC_006350.1	3150880	3152130
BPSL3241	indolepyruvate ferredoxin oxidoreductase	215703	0.967954	1293.5	1.1157	1947.15	1.20328	1329.07	1.17441	1891.15	BPSL3241	3091567	Chromosome 1, NC_006350.1 (3847621..3851202)	Chromosome 1		NC_006350.1	3847621	3851202
BPSL0682	glutamine-hydrolyzing	3366802	1.03324	1133	1.19779	1452.85	1.20228	956.643	1.25563	1610.77	BPSL0682	3094477	Chromosome 1, NC_006350.1 (776411..777943, complement)	Chromosome 1	complement)	NC_006350.1	776411	777943
BPSS1979	hypothetical protein	3148402	1.08508	1280	1.21516	1645.65	1.17651	1229.71	1.26147	1628.58	BPSS1979	3095491	Chromosome 2, NC_006351.1 (2677447..2678637)	Chromosome 2		NC_006351.1	2677447	2678637
		3008802	1.25435	1130.5	1.37296	1669.04	1.2609	1093.5	1.36569	1571.27
BPSL3110	hypothetical protein	177303	1.08831	1181	1.1393	1647.65	1.19744	1113.64	1.16609	1604.54	BPSL3110	3094306	Chromosome 1, NC_006350.1 (3715048..3716394)	Chromosome 1		NC_006350.1	3715048	3716394
BPSL2356	anaerobic ribonucleoside triphosphate reductase	174503	1.33987	1308	1.20445	1755.88	1.24384	1125.57	1.30077	1670.5	BPSL2356	3091953	Chromosome 1, NC_006350.1 (2849770..2851533)	Chromosome 1		NC_006350.1	2849770	2851533
BPSL2297	family S11 unassigned peptidase	3388802	1.05119	1473.36	1.14483	2088.31	1.12398	1397	1.11435	1686.69	BPSL2297	3091882	Chromosome 1, NC_006350.1 (2764077..2765156, complement)	Chromosome 1	complement)	NC_006350.1	2764077	2765156
BPSS2181	hypothetical protein	3009202	1.09901	1036.57	1.12084	1405.81	1.24559	1105.36	1.0886	1351.65	BPSS2181	3097140	Chromosome 2, NC_006351.1 (2947734..2948480, complement)	Chromosome 2	complement)	NC_006351.1	2947734	2948480
BPSS0969	molybdopterin oxidoreductase	229303	1.0585	1432.79	1.16196	1884.85	1.06235	1360.11	1.04148	1580.19	BPSS0969	3096966	Chromosome 2, NC_006351.1 (1281070..1283394, complement)	Chromosome 2	complement)	NC_006351.1	1281070	1283394
BPSS1806	hypothetical protein	3199202	1.28115	1261	1.32916	1741.96	1.06159	1273.64	1.14234	1511.77	BPSS1806	3096776	Chromosome 2, NC_006351.1 (2465765..2466187, complement)	Chromosome 2	complement)	NC_006351.1	2465765	2466187
BPSL0835	LysR family transcriptional regulator	191703	1.00579	1381.93	1.06768	1830.15	0.986211	1336.18	1.01619	1584.15	BPSL0835	3094509	Chromosome 1, NC_006350.1 (970247..971131, complement)	Chromosome 1	complement)	NC_006350.1	970247	971131
deoA	thymidine phosphorylase	3002002	0.994511	1340.14	1.02308	1731.15	0.962227	1340	0.967328	1652.62	BPSS1960	3097221	Chromosome 2, NC_006351.1 (2648584..2649906, complement)	Chromosome 2	complement)	NC_006351.1	2648584	2649906
BPSL0951	pseudo	350103	1.15242	1177.29	1.12909	1464.54	1.08472	1126.68	1.09898	1327.46	BPSL0951	3092959	Chromosome 1, NC_006350.1 (1110655..1110819)	Chromosome 1		NC_006350.1	1110655	1110819
BPSS1816	regulatory protein	347303	0.989783	1123.57	1.04702	1530.92	1.05048	1072.11	1.0521	1276.73	BPSS1816	3096339	Chromosome 2, NC_006351.1 (2475528..2475821, complement)	Chromosome 2	complement)	NC_006351.1	2475528	2475821
BPSL1265	hypothetical protein	196103	1.02105	1171.36	1.05359	1560.81	1.06798	1194.71	1.04244	1358	BPSL1265	3091446	Chromosome 1, NC_006350.1 (1461243..1461866, complement)	Chromosome 1	complement)	NC_006350.1	1461243	1461866
BPSS0688	response regulator protein	306503	1.12549	1297.07	1.10041	1694.54	1.09799	1278.89	1.06841	1635.12	BPSS0688	3095461	Chromosome 2, NC_006351.1 (929989..930711, complement)	Chromosome 2	complement)	NC_006351.1	929989	930711
BPSL2755	hypothetical protein	270503	0.845581	1271.64	1.06829	1647.88	1.01851	1243.36	1.02156	1497.96	BPSL2755	3091712	Chromosome 1, NC_006350.1 (3295270..3295695, complement)	Chromosome 1	complement)	NC_006350.1	3295270	3295695
BPSS0600	hypothetical protein	342503	1.0067	1171.36	1.11192	1479.04	1.07231	1044.43	1.0417	1240.65	BPSS0600	3097032	Chromosome 2, NC_006351.1 (821085..821369)	Chromosome 2		NC_006351.1	821085	821369
BPSS0264	hypothetical protein	323303	0.852865	1233.07	1.05191	1571.23	1.02472	1093.89	1.03079	1447	BPSS0264	3096122	Chromosome 2, NC_006351.1 (351133..351393, complement)	Chromosome 2	complement)	NC_006351.1	351133	351393
BPSL1738	putative ABC transport system, membrane protein	309303	1.0129	1131.86	1.08996	1512.08	1.03605	1084	1.0351	1352.81	BPSL1738	3093343	Chromosome 1, NC_006350.1 (2049223..2050383)	Chromosome 1		NC_006350.1	2049223	2050383
rpsU	30S ribosomal protein S21	349703	1.00132	1024.93	1.10529	1483.38	1.07445	1087.46	1.10244	1297.81	BPSS1758	3095644	Chromosome 2, NC_006351.1 (2411951..2412163, complement)	Chromosome 2	complement)	NC_006351.1	2411951	2412163
hyi	hydroxypyruvate isomerase	234503	1.00093	1577.29	1.10875	1865.38	1.08056	1384.43	1.0581	1638.69	BPSS1419	3094965	Chromosome 2, NC_006351.1 (1931664..1932440)	Chromosome 2		NC_006351.1	1931664	1932440
BPSL1233	putative lipoprotein	3083202	0.933786	1342.86	0.988236	1539.04	1.00386	1111.25	1.01423	1371.85	BPSL1233	3091611	Chromosome 1, NC_006350.1 (1416651..1417913)	Chromosome 1		NC_006350.1	1416651	1417913
BPSS1335	hypothetical protein	345303	1.00753	1048.5	1.03132	1399.77	1.10316	1087.71	1.05222	1127.46	BPSS1335	3096197	Chromosome 2, NC_006351.1 (1827019..1827231)	Chromosome 2		NC_006351.1	1827019	1827231
miaA	tRNA delta(2)-isopentenylpyrophosphate transferase	3311202	1.0269	1304.71	0.987043	1444.19	0.937073	1175.54	0.902552	1341.15	BPSL2815	3091722	Chromosome 1, NC_006350.1 (3366949..3367923)	Chromosome 1		NC_006350.1	3366949	3367923
pilC	type IV pilus assembly protein PilC	272903	1.02639	1534.5	1.08273	2064.5	0.997941	1477.75	0.961412	1844.73	BPSL3009	3093315	Chromosome 1, NC_006350.1 (3586238..3587455)	Chromosome 1		NC_006350.1	3586238	3587455
BPSS1457	hypothetical protein	234903	0.95426	1819.21	1.00833	2222.96	1.07302	1612.14	0.925029	2180.23	BPSS1457	3095006	Chromosome 2, NC_006351.1 (1987533..1988546)	Chromosome 2		NC_006351.1	1987533	1988546
BPSS2065	fatty aldehyde dehydrogenase	3428802	1.10615	1268	1.38768	1601.77	1.20513	1145.71	1.24458	1491.54	BPSS2065	3097069	Chromosome 2, NC_006351.1 (2799869..2801308, complement)	Chromosome 2	complement)	NC_006351.1	2799869	2801308
BPSL0626	MarR family regulatory protein	3410802	0.925603	928.5	0.935199	1583.81	1.06571	1171.57	0.968163	1389.08	BPSL0626	3094262	Chromosome 1, NC_006350.1 (709375..709809)	Chromosome 1		NC_006350.1	709375	709809
BPSL3357	hypothetical protein	216503	0.973295	881.572	1.0029	1492.65	1.04057	1165.86	0.99562	1496.38	BPSL3357	3093672	Chromosome 1, NC_006350.1 (3980619..3981422)	Chromosome 1		NC_006350.1	3980619	3981422
BPSS1981	hypothetical protein	347703	0.885328	1286.86	0.967723	1701.81	1.08768	1267.75	1.00225	1530.46	BPSS1981	3097169	Chromosome 2, NC_006351.1 (2679546..2679821)	Chromosome 2		NC_006351.1	2679546	2679821
BPSS0294	multidrug efflux system lipoprotein	3181602	1.06424	1174.07	1.22806	1783.46	1.0983	1205.93	1.1679	1774.96	BPSS0294	3095805	Chromosome 2, NC_006351.1 (395439..396971)	Chromosome 2		NC_006351.1	395439	396971
BPSS0935	hypothetical protein	3253602	0.916734	1134.71	1.24962	1471.54	1.00983	951.071	1.22859	1359.92	BPSS0935	3096206	Chromosome 2, NC_006351.1 (1234055..1234963, complement)	Chromosome 2	complement)	NC_006351.1	1234055	1234963
BPSL0895	putative pseudouridine synthase	2946402	1.19619	1400.07	1.37036	1617.08	1.31633	1196.32	1.38485	1799.54	BPSL0895	3092783	Chromosome 1, NC_006350.1 (1043345..1043923, complement)	Chromosome 1	complement)	NC_006350.1	1043345	1043923
BPSS0778	hypothetical protein	2937302	0.923702	909	1.14986	1141.85	0.984692	1055.61	1.06816	1161.31	BPSS0778	3097229	Chromosome 2, NC_006351.1 (1038984..1039424, complement)	Chromosome 2	complement)	NC_006351.1	1038984	1039424
BPSL3285	putative oxidoreductase	3127602	1.12843	1454.14	1.18264	1656.58	0.964022	1449.71	1.07234	1909.31	BPSL3285	3092009	Chromosome 1, NC_006350.1 (3901018..3902118, complement)	Chromosome 1	complement)	NC_006350.1	3901018	3902118
feaB	phenylacetaldehyde dehydrogenase	2868002	1.3429	1364.86	1.38939	1489.38	1.14705	1053.57	1.33443	1630.42	BPSS0868	3095384	Chromosome 2, NC_006351.1 (1160056..1161558)	Chromosome 2		NC_006351.1	1160056	1161558
BPSL1112	putative lipoprotein	329303	1.12632	821.214	1.14124	1283.38	1.10607	972.464	1.17834	1235.27	BPSL1112	3092291	Chromosome 1, NC_006350.1 (1290012..1290233)	Chromosome 1		NC_006350.1	1290012	1290233
BPSL2812	hypothetical protein	212103	0.89993	1025.43	1.03363	1859.77	0.980488	1299.82	1.04082	1655	BPSL2812	3093715	Chromosome 1, NC_006350.1 (3362840..3363712)	Chromosome 1		NC_006350.1	3362840	3363712
BPSL0449	SpoU rRNA methylase family protein	3370002	1.05477	890.571	1.13766	1314.46	1.09902	939.821	1.10944	1244.69	BPSL0449	3092511	Chromosome 1, NC_006350.1 (488218..488688, complement)	Chromosome 1	complement)	NC_006350.1	488218	488688
BPSS1876A	hypothetical protein	3104002	1.14891	1386.86	1.2883	1778.96	1.1106	1420.89	1.3941	2036.88	BPSS1876A	3097144	Chromosome 2, NC_006351.1 (2550617..2550940)	Chromosome 2		NC_006351.1	2550617	2550940
BPSL0233	hypothetical protein	2914002	0.762349	1097.21	0.934109	1458.12	0.735827	1146.43	0.983453	1381.85	BPSL0233	3094004	Chromosome 1, NC_006350.1 (243496..243822)	Chromosome 1		NC_006350.1	243496	243822
BPSL0065	putative lipoprotein	3178002	1.16835	1535.21	1.03992	1795.19	1.01323	1321.39	1.13035	1839.15	BPSL0065	3094273	Chromosome 1, NC_006350.1 (74135..74701, complement)	Chromosome 1	complement)	NC_006350.1	74135	74701
BPSL1737	putative ABC transport system, exported protein	3311602	1.05823	1411.14	1.19007	1588.27	0.975916	1300.54	1.08408	1449.42	BPSL1737	3093342	Chromosome 1, NC_006350.1 (2048228..2049166)	Chromosome 1		NC_006350.1	2048228	2049166
BPSS1168	acetyltransferase protein	3175602	1.1284	1110.29	1.1993	1526.27	0.982919	1113.57	1.18671	1436.96	BPSS1168	3095975	Chromosome 2, NC_006351.1 (1559667..1560512, complement)	Chromosome 2	complement)	NC_006351.1	1559667	1560512
ilvE	branched-chain amino acid aminotransferase	3426402	1.34238	1627.14	1.34365	2129.38	0.989033	1431.82	1.3824	2090.35	BPSS1810	3096300	Chromosome 2, NC_006351.1 (2468994..2469938, complement)	Chromosome 2	complement)	NC_006351.1	2468994	2469938
BPSS1425	glycine-betaine binding ABC transporter permease protein	290503	1.26124	874.214	1.20301	1462.42	1.19189	1048.21	1.19006	1498.19	BPSS1425	3096865	Chromosome 2, NC_006351.1 (1939355..1940257, complement)	Chromosome 2	complement)	NC_006351.1	1939355	1940257
BPSL1147	hypothetical protein	329703	1.33074	797.928	1.21773	1268.88	1.17522	916.964	1.17782	1153.69	BPSL1147	3093719	Chromosome 1, NC_006350.1 (1332745..1332972, complement)	Chromosome 1	complement)	NC_006350.1	1332745	1332972
BPSS1626	type III secretion system protein	293303	1.15869	934.714	1.0003	1404.23	1.03519	1028.96	0.950505	1305.62	BPSS1626	3095590	Chromosome 2, NC_006351.1 (2200225..2200941)	Chromosome 2		NC_006351.1	2200225	2200941
BPSS2110	hypothetical protein	3061202	1.3197	1183.93	1.00613	1415.38	1.13751	1131.43	1.06972	1471.27	BPSS2110	3095064	Chromosome 2, NC_006351.1 (2857037..2858941, complement)	Chromosome 2	complement)	NC_006351.1	2857037	2858941
BPSS0853	ribokinase	3449602	1.25423	1050.07	0.905221	1531.81	1.07524	1145.68	0.951406	1494.08	BPSS0853	3096329	Chromosome 2, NC_006351.1 (1143269..1144201, complement)	Chromosome 2	complement)	NC_006351.1	1143269	1144201
BPSS0495	nitroreductase family protein	178503	1.22017	1060.43	0.868807	1560.19	0.955526	1145.32	0.905502	1430.92	BPSS0495	3095734	Chromosome 2, NC_006351.1 (672507..673130, complement)	Chromosome 2	complement)	NC_006351.1	672507	673130
BPSL1912	putative transcriptional regulatory protein	3111602	1.23055	1343.29	1.07323	1432.67	1.14325	1150.57	1.08432	1550.73	BPSL1912	3092472	Chromosome 1, NC_006350.1 (2278669..2279166)	Chromosome 1		NC_006350.1	2278669	2279166
BPSL0672	hypothetical protein	2888402	1.19172	1026.5	1.069	1324.46	1.09624	1008.14	1.02022	1625.77	BPSL0672	3093081	Chromosome 1, NC_006350.1 (764729..765544, complement)	Chromosome 1	complement)	NC_006350.1	764729	765544
BPSS1333	hypothetical protein	233303	1.17111	945.786	1.0833	1151.21	1.26043	955.643	1.0648	1149.19	BPSS1333	3097199	Chromosome 2, NC_006351.1 (1824843..1825703)	Chromosome 2		NC_006351.1	1824843	1825703
BPSS1464	transmembrane NADPH flavoprotein	2893602	1.30713	1268.07	1.19552	1392.54	1.17001	1181.32	1.05625	1388.04	BPSS1464	3095716	Chromosome 2, NC_006351.1 (1995853..1998192)	Chromosome 2		NC_006351.1	1995853	1998192
BPSL2354	hypothetical protein	265703	1.20269	1186.64	0.885503	1521.77	1.08273	1170.93	0.883878	1288.62	BPSL2354	3093864	Chromosome 1, NC_006350.1 (2846670..2847803)	Chromosome 1		NC_006350.1	2846670	2847803
BPSL1652	putative ABC transport system, ATP-binding protein	3469602	1.76183	2048.86	1.09988	1973.85	1.311	1826.25	1.0361	1804.38	BPSL1652	3091679	Chromosome 1, NC_006350.1 (1914372..1915463)	Chromosome 1		NC_006350.1	1914372	1915463
BPSS1035	hypothetical protein	343703	1.4027	910.643	1.12466	1291.79	1.16127	976.036	1.11046	1259.92	BPSS1035	3096170	Chromosome 2, NC_006351.1 (1410001..1410252, complement)	Chromosome 2	complement)	NC_006351.1	1410001	1410252
leuB	3-isopropylmalate dehydrogenase	2868402	1.3536	1172.86	1.17444	1820.46	1.14938	1279.96	1.14491	1644.23	BPSS1705	3094947	Chromosome 2, NC_006351.1 (2340376..2341443, complement)	Chromosome 2	complement)	NC_006351.1	2340376	2341443
BPSS2222	hypothetical protein	2909602	1.17059	1168.57	1.05238	1408.81	1.03742	1109.61	0.99088	1414.31	BPSS2222	3096769	Chromosome 2, NC_006351.1 (2996319..2996996, complement)	Chromosome 2	complement)	NC_006351.1	2996319	2996996
BPSL1972	putative antibiotic resistance membrane protein	3006002	1.24711	1118.64	1.10157	1549.62	1.10051	1260.93	1.06225	1723.81	BPSL1972	3092307	Chromosome 1, NC_006350.1 (2347021..2348973)	Chromosome 1		NC_006350.1	2347021	2348973
BPSS2153	isochorismatase family protein	3374802	1.47211	1366.71	1.12858	1581.42	1.27887	1250.93	1.08723	1534.58	BPSS2153	3095760	Chromosome 2, NC_006351.1 (2913435..2914022, complement)	Chromosome 2	complement)	NC_006351.1	2913435	2914022
BPSL2084	putative bifunctional protein	3043602	1.21709	1266.57	1.09348	1300.88	1.07072	996.393	1.07282	1516.81	BPSL2084	3091570	Chromosome 1, NC_006350.1 (2503503..2505482, complement)	Chromosome 1	complement)	NC_006350.1	2503503	2505482
BPSL1610	putative ABC transport system, membrane protein	3008002	1.18416	884.5	1.10987	1283.83	1.10039	983.072	1.04913	1449.31	BPSL1610	3094497	Chromosome 1, NC_006350.1 (1865413..1866153)	Chromosome 1		NC_006350.1	1865413	1866153
BPSL1088	hypothetical protein	3154002	1.19393	1190.93	1.0494	1550.04	1.04977	1111.68	1.06605	1790.54	BPSL1088	3091588	Chromosome 1, NC_006350.1 (1260147..1260740)	Chromosome 1		NC_006350.1	1260147	1260740
BPSL1604	hypothetical protein	3007602	1.25897	1076.07	1.10287	1501.58	1.11845	1157.93	1.03782	1598.15	BPSL1604	3091982	Chromosome 1, NC_006350.1 (1857508..1858344, complement)	Chromosome 1	complement)	NC_006350.1	1857508	1858344
BPSS0309	peptide synthase regulatory protein	2907602	1.06243	1020.29	1.01104	1483.42	1.02141	1121.5	0.978883	1476.27	BPSS0309	3096054	Chromosome 2, NC_006351.1 (426161..427240, complement)	Chromosome 2	complement)	NC_006351.1	426161	427240
BPSS2315	response regulator protein	2991602	1.15696	975.929	1.15862	1217.35	1.16082	998.214	1.12891	1275.54	BPSS2315	3095036	Chromosome 2, NC_006351.1 (3117163..3117810)	Chromosome 2		NC_006351.1	3117163	3117810
BPSS1423	glycine betaine/L-proline-binding protein ABC transporter component	3221602	1.34385	1073.5	1.26412	1496.27	1.30157	1158.68	1.25609	1490.38	BPSS1423	3096295	Chromosome 2, NC_006351.1 (1937183..1938133, complement)	Chromosome 2	complement)	NC_006351.1	1937183	1938133
BPSS1012	voltage-gated clc-type chloride channel	2990802	1.17267	1261.64	1.12401	1397.73	1.11453	1198.46	1.11311	1400.65	BPSS1012	3096946	Chromosome 2, NC_006351.1 (1383248..1385152, complement)	Chromosome 2	complement)	NC_006351.1	1383248	1385152
fumC	fumarate hydratase	2796402	1.10003	966.143	1.05208	1415.5	1.13212	1218.96	1.09959	1371.46	BPSL2469	3091813	Chromosome 1, NC_006350.1 (2975700..2977094)	Chromosome 1		NC_006350.1	2975700	2977094
BPSL3109	putative lipoprotein	3180402	1.05478	1225	0.999057	1838.08	1.2514	1429.61	1.11604	1803.46	BPSL3109	3094305	Chromosome 1, NC_006350.1 (3714325..3714939)	Chromosome 1		NC_006350.1	3714325	3714939
ispA	geranyltranstransferase	3451602	1.08772	914.429	0.920099	1556.81	1.14132	1055.79	1.04188	1378.15	BPSS1763	3095022	Chromosome 2, NC_006351.1 (2418016..2418900, complement)	Chromosome 2	complement)	NC_006351.1	2418016	2418900
BPSS2149	MmgE/Prp family protein	3058002	1.15772	1377.93	0.985177	1405.19	1.07731	1189.79	1.01241	1384.31	BPSS2149	3095737	Chromosome 2, NC_006351.1 (2908478..2909989, complement)	Chromosome 2	complement)	NC_006351.1	2908478	2909989
BPSL1457	hypothetical protein	2986402	1.27861	1586.5	0.841285	1756.12	1.26868	1456.32	0.899276	1773.31	BPSL1457	3094573	Chromosome 1, NC_006350.1 (1693317..1694507)	Chromosome 1		NC_006350.1	1693317	1694507
BPSL3384	putative aminotransferase	2965602	1.60697	1629.21	0.933449	1980.92	1.3153	1535.89	1.01243	1910.58	BPSL3384	3091949	Chromosome 1, NC_006350.1 (4014229..4015419, complement)	Chromosome 1	complement)	NC_006350.1	4014229	4015419
BPSS1056	copG family protein	344103	1.10696	938.071	1.02792	1254.33	1.10377	1039.46	1.08794	1366.19	BPSS1056	3095489	Chromosome 2, NC_006351.1 (1434117..1434272)	Chromosome 2		NC_006351.1	1434117	1434272
BPSS2216	hypothetical protein	348503	1.16096	1075.86	1.05234	1345.38	1.06787	1064.43	1.0388	1551.81	BPSS2216	3096712	Chromosome 2, NC_006351.1 (2990840..2991049, complement)	Chromosome 2	complement)	NC_006351.1	2990840	2991049
BPSS2282	hypothetical protein	312503	1.1668	1209.93	0.956198	1577.17	1.13383	1296.43	1.03303	1715.08	BPSS2282	3095815	Chromosome 2, NC_006351.1 (3068154..3069995)	Chromosome 2		NC_006351.1	3068154	3069995
BPSL0148	hypothetical protein	245303	1.12029	1378	1.02079	1583.23	0.854717	1143.71	0.890969	1388	BPSL0148	3092322	Chromosome 1, NC_006350.1 (160021..160365, complement)	Chromosome 1	complement)	NC_006350.1	160021	160365
BPSS2308	hypothetical protein	166503	1.35977	1596.57	0.911372	1778.04	0.858401	1316.86	0.889935	1593.42	BPSS2308	3097022	Chromosome 2, NC_006351.1 (3110107..3110430)	Chromosome 2		NC_006351.1	3110107	3110430
hemH	ferrochelatase	3393902	1.29215	2135.57	0.885965	2062.85	0.739555	1751.79	0.816678	2312.23	BPSL2831	3093284	Chromosome 1, NC_006350.1 (3384031..3385134, complement)	Chromosome 1	complement)	NC_006350.1	3384031	3385134
BPSL3342	putative bacteriophage protein	3228302	1.12304	1568.36	0.908446	1812.04	0.765117	1623.46	0.924361	2087.12	BPSL3342	3093410	Chromosome 1, NC_006350.1 (3964455..3966017, complement)	Chromosome 1	complement)	NC_006350.1	3964455	3966017
BPSL2216	hypothetical protein	264803	1.17988	1312.14	0.99078	1520.62	0.740493	1165.32	0.936129	1988.65	BPSL2216	3092791	Chromosome 1, NC_006350.1 (2660474..2661673, complement)	Chromosome 1	complement)	NC_006350.1	2660474	2661673
BPSS0876	GNAT family acetyltransferase	3258002	1.38382	1464.93	1.12377	1822.88	1.02146	1374.39	0.924341	1590.23	BPSS0876	3095180	Chromosome 2, NC_006351.1 (1169182..1169661)	Chromosome 2		NC_006351.1	1169182	1169661
BPSS1126	O-methyltransferase	2910002	1.58414	1681.79	1.173	1935.54	0.895173	1419.86	0.993413	1825.73	BPSS1126	3096556	Chromosome 2, NC_006351.1 (1511374..1512426)	Chromosome 2		NC_006351.1	1511374	1512426
BPSL2047	hypothetical protein	3130402	1.67932	1388.14	1.33681	1498.69	1.14249	1399.07	1.17797	1689	BPSL2047	3092586	Chromosome 1, NC_006350.1 (2446979..2449387, complement)	Chromosome 1	complement)	NC_006350.1	2446979	2449387
BPSL0353	hypothetical protein	3217202	1.4396	1174.07	1.10016	1806.54	1.03277	1287.57	0.963155	1671.35	BPSL0353	3092732	Chromosome 1, NC_006350.1 (376064..377755)	Chromosome 1		NC_006350.1	376064	377755
		2970402	1.2809	1538.29	1.18589	1803.62	0.891686	1444.79	0.946602	1776.62
BPSL1561	putative metallo-beta-lactamase family protein	259303	1.49667	1882.79	1.04203	2024.88	1.12123	1229.57	0.905451	1572.27	BPSL1561	3092115	Chromosome 1, NC_006350.1 (1811369..1812292, complement)	Chromosome 1	complement)	NC_006350.1	1811369	1812292
BPSS0431	LysR-family transcriptional regulator	3454802	1.15691	1361.86	1.14661	1527.42	1.02005	963.179	0.962972	1445.92	BPSS0431	3095206	Chromosome 2, NC_006351.1 (593393..594292, complement)	Chromosome 2	complement)	NC_006351.1	593393	594292
BPSS0041	LysR-family transcriptional regulator	3456802	1.30289	1969.64	1.09384	2272.04	0.954626	1508.81	0.997762	2069.04	BPSS0041	3096400	Chromosome 2, NC_006351.1 (40276..41202, complement)	Chromosome 2	complement)	NC_006351.1	40276	41202
BPSS0963	hypothetical protein	285303	1.25655	1489.29	1.1878	1841.19	0.99673	1223.64	1.0788	1856.85	BPSS0963	3095428	Chromosome 2, NC_006351.1 (1273540..1274226)	Chromosome 2		NC_006351.1	1273540	1274226
BPSS1442	hypothetical protein	3024402	1.22591	1750.79	1.15468	2156.54	0.993117	1466.18	1.07956	1687.04	BPSS1442	3095277	Chromosome 2, NC_006351.1 (1964863..1966020)	Chromosome 2		NC_006351.1	1964863	1966020
		3010002	1.25049	1261.86	1.09985	1508.88	1.11734	1251.68	1.14354	1704.96
xerC	site-specific tyrosine recombinase XerC	245703	1.1863	1686.93	0.945769	1540.35	0.977915	1324.32	1.01802	1659.31	BPSL0208	3092658	Chromosome 1, NC_006350.1 (216660..217592, complement)	Chromosome 1	complement)	NC_006350.1	216660	217592
BPSL1061	hypothetical protein	328903	1.08312	889.428	1.00709	1451.62	1.07746	1187.46	1.07882	1363.46	BPSL1061	3091574	Chromosome 1, NC_006350.1 (1227608..1227826)	Chromosome 1		NC_006350.1	1227608	1227826
BPSL2504	putative hydrolase	267203	0.926167	1289.79	0.941483	1250.62	0.892592	1198.5	0.930598	1532.08	BPSL2504	3092980	Chromosome 1, NC_006350.1 (3017358..3018200)	Chromosome 1		NC_006350.1	3017358	3018200
BPSS0284	IclR-family transcriptional regulator	3182802	1.01662	1358.64	1.02368	1680.62	1.08455	1310.43	0.965778	1494.27	BPSS0284	3096342	Chromosome 2, NC_006351.1 (380274..381041, complement)	Chromosome 2	complement)	NC_006351.1	380274	381041
BPSL1267	putative transport system, membrane protein	310503	1.12744	1189.86	1.03095	1457.25	1.01344	1199.32	1.02396	1618.58	BPSL1267	3093325	Chromosome 1, NC_006350.1 (1465791..1468901, complement)	Chromosome 1	complement)	NC_006350.1	1465791	1468901
BPSS1074	bacteriophage tail completion protein R	310103	1.05125	1214.43	1.05202	1545.62	1.05411	1243.5	1.01509	1696.15	BPSS1074	3096009	Chromosome 2, NC_006351.1 (1446587..1447003)	Chromosome 2		NC_006351.1	1446587	1447003
mobA	molybdopterin-guanine dinucleotide biosynthesis protein A	266503	0.995954	974.5	1.00106	1285	1.07812	1068.57	1.00559	2668.77	BPSL2454	3093571	Chromosome 1, NC_006350.1 (2960277..2960918)	Chromosome 1		NC_006350.1	2960277	2960918
lpxA	UDP-N-acetylglucosamine acyltransferase	3065202	0.947624	1260.57	1.12776	1670.77	1.03078	1128.18	1.05758	1509.15	BPSL2147	3093538	Chromosome 1, NC_006350.1 (2577091..2577879, complement)	Chromosome 1	complement)	NC_006350.1	2577091	2577879
BPSL1870	putative GntR-family regulatory protein	3046002	1.00897	1182.57	1.16589	1478.38	1.09356	1129.75	1.10206	1553.96	BPSL1870	3092305	Chromosome 1, NC_006350.1 (2223258..2223971, complement)	Chromosome 1	complement)	NC_006350.1	2223258	2223971
BPSL3083	putative TetR-family transcriptional regulator	3084802	1.00791	1141.07	1.14915	1622.08	1.08352	1244.25	1.14995	1887.5	BPSL3083	3092026	Chromosome 1, NC_006350.1 (3678466..3679110)	Chromosome 1		NC_006350.1	3678466	3679110
BPSS2071	hypothetical protein	2854802	1.29219	1219.21	1.44981	1804.75	1.27634	1221.04	1.35798	1848.88	BPSS2071	3095110	Chromosome 2, NC_006351.1 (2806228..2807226, complement)	Chromosome 2	complement)	NC_006351.1	2806228	2807226
BPSS1222	efflux pump/antiporter	3372402	1.01926	1518.5	1.02688	1558.69	0.934206	1445.39	0.945983	1590.35	BPSS1222	3097201	Chromosome 2, NC_006351.1 (1651782..1653533, complement)	Chromosome 2	complement)	NC_006351.1	1651782	1653533
BPSS1093	hydratase protein	2928802	1.03482	1266.36	1.06064	1550.33	1.02028	1233.18	0.9762	1797.31	BPSS1093	3097162	Chromosome 2, NC_006351.1 (1465582..1466418)	Chromosome 2		NC_006351.1	1465582	1466418
dapB	dihydrodipicolinate reductase	3238402	1.03739	1315	1.13883	1803.92	1.0261	1489.54	1.07039	2114.38	BPSL2941	3094347	Chromosome 1, NC_006350.1 (3512355..3513161, complement)	Chromosome 1	complement)	NC_006350.1	3512355	3513161
BPSL0406	putative ferredoxin	2931202	0.882991	1009.21	1.05635	1693.38	0.956224	1180.93	1.01271	1774.19	BPSL0406	3092794	Chromosome 1, NC_006350.1 (440800..441129)	Chromosome 1		NC_006350.1	440800	441129
BPSS2012	hypothetical protein	3151602	1.1337	1634.36	1.0038	1875.42	1.0298	1419.07	1.06286	2134.62	BPSS2012	3095775	Chromosome 2, NC_006351.1 (2719653..2720468, complement)	Chromosome 2	complement)	NC_006351.1	2719653	2720468
BPSS2198	hypothetical protein	3003202	1.1252	1264.79	1.07786	1628.75	0.997	1236.32	1.08194	1906.42	BPSS2198	3095764	Chromosome 2, NC_006351.1 (2965276..2966235)	Chromosome 2		NC_006351.1	2965276	2966235
BPSL2934	hypothetical protein	3238802	1.1234	1354.29	1.03531	1588.83	1.09338	1258.64	1.03931	1771.65	BPSL2934	3091653	Chromosome 1, NC_006350.1 (3504716..3505138, complement)	Chromosome 1	complement)	NC_006350.1	3504716	3505138
BPSL0702	calcineurin-like phosphoesterase	3029202	1.1558	1038	1.24816	1284.35	1.19654	949.786	1.25976	1241.35	BPSL0702	3094055	Chromosome 1, NC_006350.1 (800104..801786)	Chromosome 1		NC_006350.1	800104	801786
		3063202	1.11241	1044.21	1.09907	1360.04	1.07992	1024.04	1.08781	1314.12
BPSS1811	transferase	3199602	1.06109	971.714	1.14571	1231.96	1.11493	977.071	1.06759	1200.73	BPSS1811	3096142	Chromosome 2, NC_006351.1 (2469953..2470636, complement)	Chromosome 2	complement)	NC_006351.1	2469953	2470636
BPSL1226	hypothetical protein	3082802	0.924375	998.072	1.13661	1492.38	1.1912	1216.32	1.09994	1690.96	BPSL1226	3092107	Chromosome 1, NC_006350.1 (1412014..1412604)	Chromosome 1		NC_006350.1	1412014	1412604
BPSL1676	putative exported histidine ammonia-lyase	3469202	1.05808	862.929	1.15117	1128.67	1.18212	1121.18	1.12106	1377.15	BPSL1676	3094330	Chromosome 1, NC_006350.1 (1955029..1956663, complement)	Chromosome 1	complement)	NC_006350.1	1955029	1956663
BPSL0328	putative 2-nitropropane dioxygenase	3219602	1.2348	934.357	1.30443	1412.42	1.25882	1085.89	1.30657	1396.08	BPSL0328	3094188	Chromosome 1, NC_006350.1 (350794..351753, complement)	Chromosome 1	complement)	NC_006350.1	350794	351753
BPSL1677	putative transport-related, integral membrane protein	3298802	1.0958	1038.71	1.23538	1434.5	1.12437	1198.29	1.11575	1411.19	BPSL1677	3093756	Chromosome 1, NC_006350.1 (1956681..1957964, complement)	Chromosome 1	complement)	NC_006350.1	1956681	1957964
BPSS1259	iron-containing alcohol dehydrogenase	2782002	0.699974	1396.86	0.852349	1605.15	0.718261	1493.39	0.749261	1262.69	BPSS1259	3095456	Chromosome 2, NC_006351.1 (1705492..1706649, complement)	Chromosome 2	complement)	NC_006351.1	1705492	1706649
BPSL0469	ABC transport system ATP-binding protein	2808402	1.00765	2142.21	1.01071	1977.58	1.08316	1658.77	0.962471	1871.73	BPSL0469	3093751	Chromosome 1, NC_006350.1 (506776..507570)	Chromosome 1		NC_006350.1	506776	507570
		2931602	1.41117	1491.71	1.13396	1650.17	1.09061	1353.54	1.10397	2066.73
BPSL1784	putative iron transport-related ATP-bidning protein	3318002	1.41787	1116.71	1.27419	1486.88	0.986029	1058.57	1.07752	1422.81	BPSL1784	3093957	Chromosome 1, NC_006350.1 (2121906..2122796, complement)	Chromosome 1	complement)	NC_006350.1	2121906	2122796
		2933202	1.15561	1177.43	1.18436	1441.58	1.09908	1189.36	1.16145	2321.85
kgtP	alpha-ketoglutarate permease	3062802	1.21602	1449.57	1.18698	1710.15	1.15866	1326.79	1.21217	1821.08	BPSS1558	3094946	Chromosome 2, NC_006351.1 (2114037..2115356)	Chromosome 2		NC_006351.1	2114037	2115356
BPSL0335	glyoxalase/bleomycin resistance protein/dioxygenase superfamily protein	3219202	1.18087	1102.29	1.19811	1707.27	1.19523	1394.43	1.2649	1680.19	BPSL0335	3094865	Chromosome 1, NC_006350.1 (357694..358107, complement)	Chromosome 1	complement)	NC_006350.1	357694	358107
		3091602	1.36548	1527.21	1.28495	1682.85	1.34223	1455.46	1.3368	1272.73
BPSS0184	hypothetical protein	3144802	1.32729	1590.5	1.14959	1611.04	1.2566	1178.5	1.24073	1753.73	BPSS0184	3095906	Chromosome 2, NC_006351.1 (247624..248283)	Chromosome 2		NC_006351.1	247624	248283
BPSS1610	AraC-family transcriptional regulator	2924002	1.60845	2151.36	1.22498	1837.31	1.32346	1343.96	1.37659	2075.85	BPSS1610	3095884	Chromosome 2, NC_006351.1 (2186573..2188018, complement)	Chromosome 2	complement)	NC_006351.1	2186573	2188018
sdaA	L-serine dehydratase I	3226402	1.22421	1828.43	1.0446	2062.62	1.10334	1304.88	1.32695	2236.12	BPSL3364	3092280	Chromosome 1, NC_006350.1 (3990798..3992186)	Chromosome 1		NC_006350.1	3990798	3992186
BPSS1327	MFS family sugar transporter protein	233203	1.13494	1309.57	1.23561	1544.42	1.28223	1193.75	1.4183	1841.42	BPSS1327	3096778	Chromosome 2, NC_006351.1 (1816540..1817895, complement)	Chromosome 2	complement)	NC_006351.1	1816540	1817895
		3228802	1.07105	1242.64	0.956962	1371.92	1.16319	966	1.15963	1594.58
BPSL2964	putative epimerase	3236302	1.36121	1348.86	1.27488	1597	1.16899	1311.36	1.24575	2402.46	BPSL2964	3092985	Chromosome 1, NC_006350.1 (3536431..3537414, complement)	Chromosome 1	complement)	NC_006350.1	3536431	3537414
sdhB	succinate dehydrogenase iron-sulfur subunit	3077502	1.1744	1090.21	1.14386	1474.81	1.1451	1098.79	1.26167	1975.23	BPSS2262	3095755	Chromosome 2, NC_006351.1 (3040322..3041029, complement)	Chromosome 2	complement)	NC_006351.1	3040322	3041029
BPSL3365	hypothetical protein	3226302	1.12952	1073.71	1.03412	1581.58	1.19818	1336.61	1.09731	1988.88	BPSL3365	3092863	Chromosome 1, NC_006350.1 (3992221..3993402, complement)	Chromosome 1	complement)	NC_006350.1	3992221	3993402
BPSL0825	putative Fur family transcriptional regulator	3072702	0.932983	996.643	1.03871	1516.12	1.08251	1283.18	1.10871	1859.23	BPSL0825	3094300	Chromosome 1, NC_006350.1 (959141..959605, complement)	Chromosome 1	complement)	NC_006350.1	959141	959605
		3251202	1.47412	1134	1.12865	1412.38	1.20925	1040.25	1.23012	1521.65
BPSS0031	anaerobic growth regulatory protein	3456402	1.49584	2019.14	1.0792	2242.62	1.09008	1415.93	1.21306	2207.58	BPSS0031	3097062	Chromosome 2, NC_006351.1 (30314..31069, complement)	Chromosome 2	complement)	NC_006351.1	30314	31069
BPSS1958	hypothetical protein	3001602	1.22295	1149.14	1.13755	1402.77	1.23396	1045.32	1.21047	1216.65	BPSS1958	3096375	Chromosome 2, NC_006351.1 (2646621..2647268, complement)	Chromosome 2	complement)	NC_006351.1	2646621	2647268
BPSL0996	hypothetical protein	2970802	1.30404	1221.57	1.09208	1489.12	1.29499	1396.93	1.29275	1700.54	BPSL0996	3092185	Chromosome 1, NC_006350.1 (1157739..1158449)	Chromosome 1		NC_006350.1	1157739	1158449
BPSL1373	hypothetical protein	3211602	1.18896	1480	1.07502	1639.08	1.11691	1271.14	1.11769	1590.96	BPSL1373	3094436	Chromosome 1, NC_006350.1 (1603310..1603720, complement)	Chromosome 1	complement)	NC_006350.1	1603310	1603720
BPSS0414	acetolactate synthase	2871202	1.71405	1193.57	1.2123	1260.58	1.32851	1079.25	1.34625	1174.85	BPSS0414	3095520	Chromosome 2, NC_006351.1 (569031..570743)	Chromosome 2		NC_006351.1	569031	570743
BPSL1446	hypothetical protein	2985702	1.20555	1046.64	1.03795	1509.88	1.17583	1395.93	1.15254	1598.54	BPSL1446	3092364	Chromosome 1, NC_006350.1 (1682238..1682750, complement)	Chromosome 1	complement)	NC_006350.1	1682238	1682750
eutB	ethanolamine ammonia-lyase heavy chain	3225902	1.34861	1218.86	0.906231	1510.12	1.11504	1468.61	0.983738	1853.88	BPSL3372	3091794	Chromosome 1, NC_006350.1 (4000764..4002161, complement)	Chromosome 1	complement)	NC_006350.1	4000764	4002161
		3234502	1.313	928.714	0.777456	1464.27	0.957589	1148.18	0.834226	1267.42
pckG	GTP	197203	1.71019	1756.86	0.883656	1488	1.0063	1293.71	0.912414	1733.62	BPSL1324	3093468	Chromosome 1, NC_006350.1 (1547220..1549085)	Chromosome 1		NC_006350.1	1547220	1549085
BPSL3296	hypothetical protein	2959402	1.47742	1618.36	0.874731	1480.65	0.987465	1499.68	0.936573	1667.31	BPSL3296	3094060	Chromosome 1, NC_006350.1 (3915368..3915868, complement)	Chromosome 1	complement)	NC_006350.1	3915368	3915868
BPSS0218	isomerase	3147402	1.63075	1626.29	0.922029	1394.85	1.05005	1529.61	0.978236	1858.35	BPSS0218	3096244	Chromosome 2, NC_006351.1 (294153..295256, complement)	Chromosome 2	complement)	NC_006351.1	294153	295256
BPSS1607	hypothetical protein	2923502	1.75162	1082.36	0.777227	1173.42	1.16755	1087.57	0.81315	1504.96	BPSS1607	3096161	Chromosome 2, NC_006351.1 (2183466..2183954)	Chromosome 2		NC_006351.1	2183466	2183954
BPSL2634	hypothetical protein	336803	0.92996	1247.29	0.764515	1664.69	0.87928	1318.25	0.821164	1726.08	BPSL2634	3094201	Chromosome 1, NC_006350.1 (3158311..3158604, complement)	Chromosome 1	complement)	NC_006350.1	3158311	3158604
		3305502	1.22794	1078.07	1.07453	1358.19	1.12053	990.429	1.04744	1712
pstB	phosphate transport system ATP-binding protein	3430702	1.6792	1652.79	1.14146	1804.19	1.05019	1375.79	1.05501	1669	BPSL1362	3092904	Chromosome 1, NC_006350.1 (1590932..1591780)	Chromosome 1		NC_006350.1	1590932	1591780
BPSS1753	hypothetical protein	3264302	1.09478	1300.36	0.870696	1356.19	0.881368	1292.75	0.802034	1575.12	BPSS1753	3096059	Chromosome 2, NC_006351.1 (2403909..2404769)	Chromosome 2		NC_006351.1	2403909	2404769
BPSS0233a	pseudo	2951502	1.0677	1229.5	0.888602	1084.92	0.911611	1220.29	0.870875	984.923	BPSS0233a	3096856	Chromosome 2, NC_006351.1 (317332..317523)	Chromosome 2		NC_006351.1	317332	317523
BPSS0798	hypothetical protein	3458702	1.11697	1063.07	1.00066	1345.04	1.0056	1185.46	1.01303	1685.23	BPSS0798	3097238	Chromosome 2, NC_006351.1 (1070554..1071018, complement)	Chromosome 2	complement)	NC_006351.1	1070554	1071018
BPSS0050	hypothetical protein	3457102	1.02921	1425.79	1.07608	1975.77	0.974595	1617.71	1.10773	2695.58	BPSS0050	3095341	Chromosome 2, NC_006351.1 (48780..49397, complement)	Chromosome 2	complement)	NC_006351.1	48780	49397
BPSS1850	hypothetical protein	2853902	1.13053	1249.79	1.09325	1307.62	1.12939	1018.11	1.0584	1458.85	BPSS1850	3095485	Chromosome 2, NC_006351.1 (2512421..2514517, complement)	Chromosome 2	complement)	NC_006351.1	2512421	2514517
BPSS0720	NADH:flavin oxidoreductase / NADH oxidase family protein	2851502	1.16773	1122.57	1.03475	1273.85	1.20892	1092.43	1.17007	1373.85	BPSS0720	3095396	Chromosome 2, NC_006351.1 (969183..970280)	Chromosome 2		NC_006351.1	969183	970280
BPSL2341	hypothetical protein	2941402	1.45057	1329.57	0.962117	1984.92	0.982612	1691.89	0.743292	1825.38	BPSL2341	3094099	Chromosome 1, NC_006350.1 (2829391..2830050, complement)	Chromosome 1	complement)	NC_006350.1	2829391	2830050
BPSS1588	hypothetical protein	2941802	1.12448	911.286	1.03772	1400.31	0.883739	1277.68	0.97341	1389.19	BPSS1588	3097129	Chromosome 2, NC_006351.1 (2160486..2161886)	Chromosome 2		NC_006351.1	2160486	2161886
cysI	putative sulfite reductase	2865002	1.2431	1215	0.964773	1759.23	0.722746	1786.57	0.864086	1914.73	BPSL0956	3092756	Chromosome 1, NC_006350.1 (1113921..1115600)	Chromosome 1		NC_006350.1	1113921	1115600
BPSL3105	hypothetical protein	3180902	1.07808	962	0.993781	1357.38	0.969551	1118.04	0.984424	977.692	BPSL3105	3093075	Chromosome 1, NC_006350.1 (3710641..3711144, complement)	Chromosome 1	complement)	NC_006350.1	3710641	3711144
BPSL0371	acetyl-CoA acetyltransferase	188603	0.878477	1006.29	0.720662	1330.38	0.734068	1085.86	0.796597	1130.04	BPSL0371	3092743	Chromosome 1, NC_006350.1 (400265..401458, complement)	Chromosome 1	complement)	NC_006350.1	400265	401458
		2995402	1.16842	1116.93	0.894517	1364.81	0.665323	1178.32	0.866778	1604.12
BPSS2284	hypothetical protein	3075102	1.42318	975.357	1.05587	1233.81	1.13853	1065.18	1.1984	1479.96	BPSS2284	3096601	Chromosome 2, NC_006351.1 (3072406..3073437)	Chromosome 2		NC_006351.1	3072406	3073437
BPSL2880	putative lipoprotein	2972202	0.919074	1156.71	0.922627	1265.5	0.843367	1345.57	0.995814	1719.38	BPSL2880	3094142	Chromosome 1, NC_006350.1 (3444443..3445213)	Chromosome 1		NC_006350.1	3444443	3445213
		2967502	1.10524	1076.93	1.16902	1638.92	1.00606	903.714	1.06938	1331
BPSL0478	hypothetical protein	2998702	1.08081	1205.71	1.14446	1588.23	0.955219	1099.93	1.09807	2063.12	BPSL0478	3091811	Chromosome 1, NC_006350.1 (518799..519890, complement)	Chromosome 1	complement)	NC_006350.1	518799	519890
BPSS1317	alanyl-tRNA synthetase related protein	2906902	0.841622	1131.36	0.851158	1843.15	0.756244	1407.75	0.828481	1564.69	BPSS1317	3095157	Chromosome 2, NC_006351.1 (1804520..1805239, complement)	Chromosome 2	complement)	NC_006351.1	1804520	1805239
BPSL2841	hypothetical protein	271303	1.05075	1080.71	1.03543	1489.33	0.872688	1120.07	1.05849	1713.77	BPSL2841	3091840	Chromosome 1, NC_006350.1 (3402117..3402689, complement)	Chromosome 1	complement)	NC_006350.1	3402117	3402689
BPSS1134	PadR-like family regulatory protein	3172202	0.87447	918.857	0.933826	1182.35	0.969367	1228.39	0.955496	1325.81	BPSS1134	3095702	Chromosome 2, NC_006351.1 (1520820..1521377)	Chromosome 2		NC_006351.1	1520820	1521377
BPSL2524	putative phosphatase	3011002	0.776421	1119.86	0.744194	1576.62	0.836331	1529.43	0.774527	1761.04	BPSL2524	3092001	Chromosome 1, NC_006350.1 (3041211..3041936)	Chromosome 1		NC_006350.1	3041211	3041936
BPSS0837	hypothetical protein	2948502	0.928572	955.286	0.895627	1452.42	0.949105	1131.61	0.942699	1462.92	BPSS0837	3096403	Chromosome 2, NC_006351.1 (1123382..1124221, complement)	Chromosome 2	complement)	NC_006351.1	1123382	1124221
BPSL2770	putative capsule expression protein	3170202	0.860223	1623.14	0.877135	1597	0.894842	2038.89	0.900514	1798.42	BPSL2770	3094235	Chromosome 1, NC_006350.1 (3307838..3308833, complement)	Chromosome 1	complement)	NC_006350.1	3307838	3308833
BPSL3086	hypothetical protein	214603	1.00098	1132.71	1.00115	1639.46	1.01444	1622.04	0.966479	1442.42	BPSL3086	3094309	Chromosome 1, NC_006350.1 (3681187..3682377, complement)	Chromosome 1	complement)	NC_006350.1	3681187	3682377
BPSL2002	putative iron-containing alcohol dehydrogenase	2791002	0.943521	1198.86	0.97928	1366.65	1.03002	1482	1.01226	1361.65	BPSL2002	3091834	Chromosome 1, NC_006350.1 (2386847..2387995, complement)	Chromosome 1	complement)	NC_006350.1	2386847	2387995
sdaA	L-serine dehydratase I	2859802	0.916076	987.214	0.873286	1617.19	0.99599	1551.32	0.960569	1806.62	BPSL3364	3092280	Chromosome 1, NC_006350.1 (3990798..3992186)	Chromosome 1		NC_006350.1	3990798	3992186
BPSL1265	hypothetical protein	3055102	0.853993	1503	0.941158	1536.58	1.03393	1689.79	1.00209	1340.46	BPSL1265	3091446	Chromosome 1, NC_006350.1 (1461243..1461866, complement)	Chromosome 1	complement)	NC_006350.1	1461243	1461866
BPSL0930	putative ribosomal small subunit pseudouridine synthase A	3244602	0.873536	1107	0.972663	1563.42	1.10468	1452.39	0.978986	1498.38	BPSL0930	3093274	Chromosome 1, NC_006350.1 (1082519..1083241, complement)	Chromosome 1	complement)	NC_006350.1	1082519	1083241
BPSS0772	MarR family regulatory protein	2936702	1.19246	1386.79	1.12948	1704.81	1.50418	1931.25	1.26532	1546.08	BPSS0772	3094955	Chromosome 2, NC_006351.1 (1034568..1035050)	Chromosome 2		NC_006351.1	1034568	1035050
BPSL0894	hypothetical protein	2946302	1.36784	1487.86	1.24732	1409.31	1.3281	1510.93	1.31825	1487.92	BPSL0894	3092782	Chromosome 1, NC_006350.1 (1042163..1042672, complement)	Chromosome 1	complement)	NC_006350.1	1042163	1042672
BPSL1043	putative lipoprotein	3167102	0.899692	1338.71	0.976827	1494.85	0.919356	1402.61	0.870004	1441.88	BPSL1043	3093837	Chromosome 1, NC_006350.1 (1212731..1213282, complement)	Chromosome 1	complement)	NC_006350.1	1212731	1213282
araG	L-arabinose transporter ATP-binding protein	2862702	1.03632	1216.5	0.976493	1189.08	0.990976	1297	0.895692	1082.62	BPSL2967	3094068	Chromosome 1, NC_006350.1 (3539515..3541047, complement)	Chromosome 1	complement)	NC_006350.1	3539515	3541047
BPSS1901	hypothetical protein	3397502	1.08516	1613.86	1.03415	1555.81	1.00194	1783.32	0.955101	1364.65	BPSS1901	3095654	Chromosome 2, NC_006351.1 (2578111..2579112)	Chromosome 2		NC_006351.1	2578111	2579112
BPSS1420	hypothetical protein	2858302	0.923615	1230.57	0.893847	1328.96	0.974892	1459.61	0.908175	1342.92	BPSS1420	3095138	Chromosome 2, NC_006351.1 (1932468..1933439)	Chromosome 2		NC_006351.1	1932468	1933439
BPSL2190	putative LysR-family regulatory protein	2944702	0.999956	1304.93	0.920003	1511.38	0.837534	1217.29	0.906413	1346.85	BPSL2190	3092702	Chromosome 1, NC_006350.1 (2628947..2629849, complement)	Chromosome 1	complement)	NC_006350.1	2628947	2629849
BPSS0772	MarR family regulatory protein	2936802	1.07457	1505.29	0.99836	1596.42	1.10503	1216.64	1.07396	1441.46	BPSS0772	3094955	Chromosome 2, NC_006351.1 (1034568..1035050)	Chromosome 2		NC_006351.1	1034568	1035050
BPSL2080	putative glycosyl hydrolase	3472802	1.08541	1581.93	0.956375	1822.15	0.995129	1159.39	1.01425	1700.42	BPSL2080	3091924	Chromosome 1, NC_006350.1 (2497797..2500589)	Chromosome 1		NC_006350.1	2497797	2500589
BPSS0525	hypothetical protein	3102702	1.19534	1271.93	0.947298	1347.65	1.07832	1317.93	1.03233	1285.54	BPSS0525	3096425	Chromosome 2, NC_006351.1 (716801..719017)	Chromosome 2		NC_006351.1	716801	719017
BPSS0488A	pseudo	3195602	1.0278	993.786	1.18766	1639.42	1.07481	1142.64	1.14257	1658.04	BPSS0488A	3096648	Chromosome 2, NC_006351.1 (665735..666179)	Chromosome 2		NC_006351.1	665735	666179
BPSS1469	LysR family transcriptional regulator	3335202	0.79257	1213.86	0.994703	1764.46	0.924548	1161.43	1.04948	1891.58	BPSS1469	3096072	Chromosome 2, NC_006351.1 (2003571..2004479)	Chromosome 2		NC_006351.1	2003571	2004479
BPSL0317	hypothetical protein	188103	0.796484	1801.21	0.854791	1790.5	0.938269	1236.5	0.959306	1681.17	BPSL0317	3092448	Chromosome 1, NC_006350.1 (337902..339092)	Chromosome 1		NC_006350.1	337902	339092
BPSS0447	hypothetical protein	2995502	0.606144	1045.79	0.908511	1182.96	0.903636	1245.07	0.914983	1490.69	BPSS0447	3096744	Chromosome 2, NC_006351.1 (612507..613112)	Chromosome 2		NC_006351.1	612507	613112
mutM	formamidopyrimidine-DNA glycosylase	3307902	0.632353	1262.14	0.990339	1663.23	0.996981	1375.46	1.12476	2429.31	BPSL0526	3094283	Chromosome 1, NC_006350.1 (578702..579532)	Chromosome 1		NC_006350.1	578702	579532
secA	preprotein translocase subunit SecA	3231402	0.663698	1160.21	0.790126	1665.88	0.909808	1315.04	0.947676	1527.88	BPSL3016	3091641	Chromosome 1, NC_006350.1 (3593040..3595835, complement)	Chromosome 1	complement)	NC_006350.1	3593040	3595835
cheA	chemotaxis two-component sensor kinase CheA	3230702	0.775902	1411.93	0.948253	1603.19	0.835053	1315.82	0.980785	1909	BPSL3306	3092814	Chromosome 1, NC_006350.1 (3924929..3927172, complement)	Chromosome 1	complement)	NC_006350.1	3924929	3927172
BPSL2135	hypothetical protein	264003	0.802084	1366.57	0.887774	1523.58	0.871998	1382.43	0.987505	1995.58	BPSL2135	3093759	Chromosome 1, NC_006350.1 (2563691..2564014, complement)	Chromosome 1	complement)	NC_006350.1	2563691	2564014
		3139602	0.774499	1661.64	1.05471	1314.65	0.861493	981.192	1.1069	1485.15
BPSS1837	hypothetical protein	3201802	0.872874	1199	0.941497	1164.58	0.907614	1294.61	0.950982	1408.85	BPSS1837	3096881	Chromosome 2, NC_006351.1 (2499156..2499737, complement)	Chromosome 2	complement)	NC_006351.1	2499156	2499737
BPSL2248	putative serine acetyltransferase	3016602	0.907276	1686.57	1.02662	1925.77	0.972535	1886.79	1.02209	1824.42	BPSL2248	3094137	Chromosome 1, NC_006350.1 (2710271..2711056, complement)	Chromosome 1	complement)	NC_006350.1	2710271	2711056
BPSL1038a	hypothetical protein	2955502	0.698779	1437.36	0.933676	1674.5	0.688256	1575.46	0.846209	1939.42	BPSL1038a	3093800	Chromosome 1, NC_006350.1 (1208322..1208597, complement)	Chromosome 1	complement)	NC_006350.1	1208322	1208597
BPSL2485	adenosylcobinamide-phosphate synthase	2943902	0.80001	1783.29	0.86903	1720.19	0.893229	1525.5	0.922844	1521.35	BPSL2485	3091635	Chromosome 1, NC_006350.1 (2998263..2999252, complement)	Chromosome 1	complement)	NC_006350.1	2998263	2999252
obgE	GTPase ObgE	2860602	0.6478	961.357	0.917954	1312.19	0.850021	1368.46	0.940694	1422.12	BPSL3003	3092862	Chromosome 1, NC_006350.1 (3580186..3581304, complement)	Chromosome 1	complement)	NC_006350.1	3580186	3581304
BPSL0380	short chain dehydrogenase	2857402	0.694718	1242.29	0.922295	1803.19	0.737514	1663.82	0.892345	1998.85	BPSL0380	3092047	Chromosome 1, NC_006350.1 (411739..412518, complement)	Chromosome 1	complement)	NC_006350.1	411739	412518
BPSS0904	aldehyde dehydrogenase family protein	2867302	0.664692	1021	0.9842	1353.62	0.948409	1138.32	0.954386	1430.35	BPSS0904	3094986	Chromosome 2, NC_006351.1 (1194643..1196133)	Chromosome 2		NC_006351.1	1194643	1196133
BPSL2275	putative TatD related DNase	2946702	0.680223	1661.36	0.936471	1899.27	0.874323	1564.39	0.882982	1534.96	BPSL2275	3093213	Chromosome 1, NC_006350.1 (2741335..2742123, complement)	Chromosome 1	complement)	NC_006350.1	2741335	2742123
aroG	phospho-2-dehydro-3-heoxyheptonate aldolase	2804502	0.815412	1017.21	1.10587	2155.08	0.987626	1318.68	1.04529	1549.35	BPSL2839	3092395	Chromosome 1, NC_006350.1 (3399445..3400518)	Chromosome 1		NC_006350.1	3399445	3400518
BPSL0802	hypothetical protein	191303	0.828688	1232.79	1.24546	1911.69	1.08289	1379.75	1.16242	1488.19	BPSL0802	3091984	Chromosome 1, NC_006350.1 (930139..931164)	Chromosome 1		NC_006350.1	930139	931164
mpl	UDP-N-acetylmuramate:L-alanyl-gamma-D-glutamyl-me so-diaminopimelate ligase	3235202	0.593623	1234.64	1.03775	1615.23	0.993449	1343.14	0.948555	1479.92	BPSL2979	3091976	Chromosome 1, NC_006350.1 (3552955..3554439, complement)	Chromosome 1	complement)	NC_006350.1	3552955	3554439
fpr	ferredoxin--NADP reductase	3081602	0.672289	1013.07	1.20133	1695.31	1.11782	1180.86	1.20075	1423.46	BPSL0241	3092154	Chromosome 1, NC_006350.1 (251607..252377, complement)	Chromosome 1	complement)	NC_006350.1	251607	252377
panC	pantoate--beta-alanine ligase	2914402	0.726192	1037.36	1.07365	1346.77	1.00797	1056.46	1.14815	1314.27	BPSL0991	3093228	Chromosome 1, NC_006350.1 (1148576..1149415, complement)	Chromosome 1	complement)	NC_006350.1	1148576	1149415
BPSL1001	putative membrane-attached superoxide dismutase	2971202	0.783617	1454.79	1.03151	1814.15	0.923693	1359.86	0.973532	1625.77	BPSL1001	3093991	Chromosome 1, NC_006350.1 (1164723..1165262)	Chromosome 1		NC_006350.1	1164723	1165262
BPSL1931	hypothetical protein	2902802	0.713853	1263.29	0.897032	1609.15	0.850488	1290.07	0.889082	1597.35	BPSL1931	3094795	Chromosome 1, NC_006350.1 (2298684..2298974, complement)	Chromosome 1	complement)	NC_006350.1	2298684	2298974
dnaE2	error-prone DNA polymerase	2808302	0.771122	1287.14	1.0395	1704.62	0.946141	1519.82	1.05355	2256.27	BPSL0472	3092552	Chromosome 1, NC_006350.1 (509901..513119)	Chromosome 1		NC_006350.1	509901	513119
dctA	C4-dicarboxylate transporter DctA	2932402	0.505872	1168.07	1.13609	1654.54	1.13576	1376.5	1.18487	1774.65	BPSL0425	3094703	Chromosome 1, NC_006350.1 (462003..463289)	Chromosome 1		NC_006350.1	462003	463289
dctA	C4-dicarboxylate transporter DctA	2792302	0.647329	1031.79	1.09952	1637.04	1.13708	1431.32	1.09444	1295.85	BPSL0425	3094703	Chromosome 1, NC_006350.1 (462003..463289)	Chromosome 1		NC_006350.1	462003	463289
BPSS0294	multidrug efflux system lipoprotein	2849602	0.858592	895.786	1.18529	1356.25	1.2379	1194.46	1.29467	1580.65	BPSS0294	3095805	Chromosome 2, NC_006351.1 (395439..396971)	Chromosome 2		NC_006351.1	395439	396971
BPSL3427	putative two-component sensor kinase	3411602	0.873422	1038.29	1.04421	1520.31	1.07272	1094.11	1.07599	1461.19	BPSL3427	3093753	Chromosome 1, NC_006350.1 (4068551..4070035)	Chromosome 1		NC_006350.1	4068551	4070035
BPSL3012	hypothetical protein	3231202	0.779589	1359.21	1.0888	1864.19	0.937279	1133.39	1.19563	1584.92	BPSL3012	3092347	Chromosome 1, NC_006350.1 (3589178..3589933)	Chromosome 1		NC_006350.1	3589178	3589933
mutY	putative A/G-specific adenine glycosylase	3308002	0.693279	1754.43	0.865747	1535.58	0.67295	980.786	0.93344	1721.04	BPSL0527	3092623	Chromosome 1, NC_006350.1 (579537..580643)	Chromosome 1		NC_006350.1	579537	580643
BPSS2325	ABC-transporter ATP binding protein	3348802	1.10742	1128.64	1.34283	1201.21	0.951747	881.786	1.22667	1358.96	BPSS2325	3097164	Chromosome 2, NC_006351.1 (3128448..3129149, complement)	Chromosome 2	complement)	NC_006351.1	3128448	3129149
BPSL1039	putative ABC transport system, membrane protein	2955402	0.621547	1450.71	0.847383	1225.42	0.787739	1149.5	0.901276	1618.58	BPSL1039	3091509	Chromosome 1, NC_006350.1 (1208692..1210449)	Chromosome 1		NC_006350.1	1208692	1210449
BPSL1927	hypothetical protein	2902602	0.875757	1287.57	0.937062	1641	1.00554	1373.68	0.982111	1617.15	BPSL1927	3091702	Chromosome 1, NC_006350.1 (2296989..2297711)	Chromosome 1		NC_006350.1	2296989	2297711
BPSL2346	hypothetical protein	2904202	0.803372	1154.07	0.824246	1170	0.872553	1170.18	0.812591	1227.35	BPSL2346	3092557	Chromosome 1, NC_006350.1 (2835569..2836579, complement)	Chromosome 1	complement)	NC_006350.1	2835569	2836579
BPSL1512	hypothetical protein	3072302	0.667891	1627.14	0.77847	2017.27	1.0307	1969.14	0.873503	2271.38	BPSL1512	3093086	Chromosome 1, NC_006350.1 (1750337..1751425)	Chromosome 1		NC_006350.1	1750337	1751425
BPSL0544	hypothetical protein	3463502	0.78716	1820	0.871421	2082.12	0.98179	1670.64	0.863661	1996.69	BPSL0544	3093773	Chromosome 1, NC_006350.1 (595893..596927, complement)	Chromosome 1	complement)	NC_006350.1	595893	596927
BPSS2196	type II/IV secretion system-related protein	2808802	0.953233	1847.5	1.11863	2010.31	1.08434	1401.19	1.06022	1611.62	BPSS2196	3096667	Chromosome 2, NC_006351.1 (2962850..2964217)	Chromosome 2		NC_006351.1	2962850	2964217
BPSL1782	putative iron transport-related membrane protein	2895502	1.09251	1142.93	1.35005	1460.58	1.5378	1294.96	1.11078	1360.92	BPSL1782	3091531	Chromosome 1, NC_006350.1 (2118986..2119792, complement)	Chromosome 1	complement)	NC_006350.1	2118986	2119792
BPSL0452	hypothetical protein	3044902	0.941072	1443.36	0.897603	2286.73	0.997254	1807.21	0.857354	1773.65	BPSL0452	3092265	Chromosome 1, NC_006350.1 (490758..491273)	Chromosome 1		NC_006350.1	490758	491273
BPSS2013	hypothetical protein	3151802	1.13299	1347.5	0.998704	1472.69	0.913681	1223.07	0.969329	1674.92	BPSS2013	3095363	Chromosome 2, NC_006351.1 (2720481..2721737, complement)	Chromosome 2	complement)	NC_006351.1	2720481	2721737
minC	septum formation inhibitor	3468502	0.883495	1158.57	0.92648	1753.73	0.875207	1229.89	0.921829	1603.54	BPSL2597	3093128	Chromosome 1, NC_006350.1 (3116156..3116968, complement)	Chromosome 1	complement)	NC_006350.1	3116156	3116968
pheS	phenylalanyl-tRNA synthetase subunit alpha	3461402	0.889438	1162.79	0.986559	1462.58	0.953692	1066.93	0.997564	1782.92	BPSL1941	3092764	Chromosome 1, NC_006350.1 (2312221..2313234, complement)	Chromosome 1	complement)	NC_006350.1	2312221	2313234
		2885902	0.898749	995.5	1.02793	1394.96	0.984143	1184.32	1.03467	1816.5
BPSL0763	putative helicase SNF2 family protein	3266802	1.0576	1500.14	1.41285	1602.46	1.14927	1087.15	1.23366	1533.81	BPSL0763	3091958	Chromosome 1, NC_006350.1 (878619..881801)	Chromosome 1		NC_006350.1	878619	881801
BPSL2348	pseudo	2904502	1.04683	1305.29	1.11175	1731.46	0.989801	1013.79	1.11317	1272.12	BPSL2348	3091913	Chromosome 1, NC_006350.1 (2839369..2840038, complement)	Chromosome 1	complement)	NC_006350.1	2839369	2840038
BPSL1573	hypothetical protein	2977302	1.09133	893.857	1.14426	1398.58	1.05991	1157.18	1.27167	1243.38	BPSL1573	3091970	Chromosome 1, NC_006350.1 (1829120..1829566, complement)	Chromosome 1	complement)	NC_006350.1	1829120	1829566
	AVERAGE of all transcripts perCluster		0.997293	1268.16	0.998957	1556.22	0.99886	1321.52	1.01652	1604.04
63_HighExpressiontreeOrder
47_GSE5495_Burkholderia pseudomallei K96243
Genes selected by hand from all genes.
		stage ()*	early		fourth		second		third
Common	Gene title	Systematic	Normalized	Raw	Normalized	Raw	Normalized	Raw	Normalized	Raw	Platform_ORF	Gene ID	Chromosome annotation	Chromosome annotation
BPSS0988	hypothetical protein	3097602	1.31251	3160.43	0.833668	4624.12	1.01526	3084.96	0.906643	5201.46	BPSS0988	3095848	Chromosome 2, NC_006351.1 (1306219..1307496)	Chromosome 2		NC_006351.1	1306219	1307496
		2975202	1.36882	4271.07	0.96914	4928.42	1.16505	3912.96	1.14272	4298.92
BPSL2423	sigma-54 interacting response regulator protein	3068002	1.42538	5317.93	0.810114	5720	0.97825	4816.39	0.907182	5969.65	BPSL2423	3092540	Chromosome 1, NC_006350.1 (2928775..2930172)	Chromosome 1		NC_006350.1	2928775	2930172
		3260402	1.19368	5245.07	0.913268	6060.11	0.953037	4701.04	0.915705	5103.35
folD	FolD bifunctional protein	3087602	1.52058	5994.14	0.823614	7029.75	1.26354	5004.07	0.973088	6922.27	BPSL2304	3094333	Chromosome 1, NC_006350.1 (2777000..2777857)	Chromosome 1		NC_006350.1	2777000	2777857
rnc	ribonuclease III	3067602	1.04265	6993.93	0.646385	9129.88	0.990869	7379.32	0.87789	8681.15	BPSL2429	3092548	Chromosome 1, NC_006350.1 (2934365..2935768, complement)	Chromosome 1	complement	NC_006350.1	2934365	2935768
BPSL2166	putative chromosome partition protein	2938102	1.11855	2982.57	0.807722	6070.96	0.970305	3584.54	0.861484	4136.11	BPSL2166	3091528	Chromosome 1, NC_006350.1 (2600579..2604091, complement)	Chromosome 1	complement	NC_006350.1	2600579	2604091
BPSL1040	putative ABC transport system, ATP-binding protein	2955302	1.16311	7119.43	0.68624	10269.9	1.01531	5140.21	0.785538	6397.12	BPSL1040	3091510	Chromosome 1, NC_006350.1 (1210503..1211843)	Chromosome 1		NC_006350.1	1210503	1211843
BPSL2423	sigma-54 interacting response regulator protein	3380202	1.09757	3753.21	0.766476	3841.19	0.826305	3306.54	0.841511	5060.65	BPSL2423	3092540	Chromosome 1, NC_006350.1 (2928775..2930172)	Chromosome 1		NC_006350.1	2928775	2930172
BPSL0205	dksA/traR C4-type zinc finger family protein	3034502	1.1323	5263.07	0.911468	7422.81	1.28176	5628.57	1.0771	5382.11	BPSL0205	3093397	Chromosome 1, NC_006350.1 (213074..213490, complement)	Chromosome 1	complement	NC_006350.1	213074	213490
BPSL1483	putative DNA-binding protein	3069902	1.11675	3766.29	0.836579	3784.38	1.106	4613.82	0.940012	5263.61	BPSL1483	3093311	Chromosome 1, NC_006350.1 (1720059..1720556)	Chromosome 1		NC_006350.1	1720059	1720556
BPSL2766	hypothetical protein	3169902	1.11932	15255.8	0.850236	14806.7	1.00221	16335.2	0.937489	12198.9	BPSL2766	3094379	Chromosome 1, NC_006350.1 (3304229..3304978)	Chromosome 1		NC_006350.1	3304229	3304978
BPSL2766	hypothetical protein	3169802	1.03598	6598.14	0.814431	9529.85	0.961858	9552.82	0.913439	8982.73	BPSL2766	3094379	Chromosome 1, NC_006350.1 (3304229..3304978)	Chromosome 1		NC_006350.1	3304229	3304978
ftsQ	cell division protein FtsQ	3232002	1.02458	3240.29	1.15835	4672.08	1.29552	3870.75	0.936341	3827.88	BPSL3022	3094513	Chromosome 1, NC_006350.1 (3601726..3602478, complement)	Chromosome 1	complement	NC_006350.1	3601726	3602478
		3276002	1.32781	4160.86	1.13529	5009	1.18845	3535.07	0.968347	5199.88
guaB	inositol-5-monophosphate dehydrogenase	3066402	1.16852	5415.29	1.16114	9307.73	1.28366	5694.47	1.22942	8037.27	BPSL2129	3092041	Chromosome 1, NC_006350.1 (2557817..2559277, complement)	Chromosome 1	complement	NC_006350.1	2557817	2559277
BPSS1409	hypothetical protein	345703	1.16435	3157.5	1.00403	3708.12	0.834842	3448.57	1.0508	4611.23	BPSS1409	3095114	Chromosome 2, NC_006351.1 (1922315..1922602)	Chromosome 2		NC_006351.1	1922315	1922602
gspM	general secretory pathway protein M	2815602	1.04793	4288.71	1.21172	5569.96	0.879298	4600.36	1.03099	5525.92	BPSL0017	3093878	Chromosome 1, NC_006350.1 (18913..19419)	Chromosome 1		NC_006350.1	18913	19419
BPSL1344	putative gultathione hydrolase	3351202	1.13803	5321.36	1.1763	4501.5	0.949645	4298.11	1.05552	5752.04	BPSL1344	3093103	Chromosome 1, NC_006350.1 (1568475..1569281)	Chromosome 1		NC_006350.1	1568475	1569281
cysN	putative sulfate adenylyltransferase subunit 1	2864802	1.52172	4512.79	1.06679	5951.04	0.96501	4600.64	0.967182	5129	BPSL0960	3093094	Chromosome 1, NC_006350.1 (1117982..1119298)	Chromosome 1		NC_006350.1	1117982	1119298
		3091202	2.00699	5624.21	1.3481	7320.73	1.00761	4336.39	1.20309	5237.15
BPSL2254	putative FkbP-type peptidyl-prolyl cis-trans isomerase	3016202	1.33627	15718	1.25235	21984.3	1.08521	20709.4	1.18277	17932.8	BPSL2254	3091962	Chromosome 1, NC_006350.1 (2719091..2719636, complement)	Chromosome 1	complement	NC_006350.1	2719091	2719636
rpoS	RNA polymerase sigma factor RpoS	2789802	1.3258	5615.43	1.12962	4730.85	0.89176	7321.14	1.03734	5744.27	BPSL1505	3094833	Chromosome 1, NC_006350.1 (1743199..1744278)	Chromosome 1		NC_006350.1	1743199	1744278
BPSL3114	hypothetical protein	3180102	1.33544	11257.7	1.30386	14067.6	1.17123	12699.6	1.07882	9905	BPSL3114	3093388	Chromosome 1, NC_006350.1 (3718434..3719234)	Chromosome 1		NC_006350.1	3718434	3719234
BPSL0371	acetyl-CoA acetyltransferase	2857702	0.89708	4280.07	0.797461	8388.31	0.780035	5847.75	1.04092	10272.8	BPSL0371	3092743	Chromosome 1, NC_006350.1 (400265..401458, complement)	Chromosome 1	complement	NC_006350.1	400265	401458
BPSL3181	cytochrome C	274103	1.06532	15474	0.998929	23021.6	0.962821	18393.2	1.29157	22265.7	BPSL3181	3094749	Chromosome 1, NC_006350.1 (3789263..3789910, complement)	Chromosome 1	complement	NC_006350.1	3789263	3789910
BPSS1047	hypothetical bacteriophage protein	286903	0.959529	4616.21	0.892829	5410.89	0.978473	3586.86	0.873773	5160.12	BPSS1047	3096043	Chromosome 2, NC_006351.1 (1426470..1426808, complement)	Chromosome 2	complement	NC_006351.1	1426470	1426808
nrdB	ribonucleotide-diphosphate reductase subunit beta	2993102	1.24358	3795.86	1.16965	4501.23	1.20467	4090.14	0.899304	4177.31	BPSL2991	3093394	Chromosome 1, NC_006350.1 (3564144..3565196, complement)	Chromosome 1	complement	NC_006350.1	3564144	3565196
prpB	2-methylisocitrate lyase	2844702	1.22422	3287.57	0.944994	3725.19	0.926746	4638.25	0.952615	6149.65	BPSS0206	3095582	Chromosome 2, NC_006351.1 (278428..279321)	Chromosome 2		NC_006351.1	278428	279321
prpB	2-methylisocitrate lyase	278603	1.26166	4793.79	0.97729	9734.19	0.895909	6428.25	0.852328	7502.58	BPSS0206	3095582	Chromosome 2, NC_006351.1 (278428..279321)	Chromosome 2		NC_006351.1	278428	279321
	AVERAGE of all transcripts perSubCluster		1.2232	6009.36	0.979935	7827.42	1.02769	6505.31	0.991032	7200.96
mraY	phospho-N-acetylmuramoyl-pentapeptide- transferase	214103	0.733555	2197.79	1.23619	5411.15	1.21375	3925.11	1.1503	5317.23	BPSL3028	3094816	Chromosome 1, NC_006350.1 (3608887..3610056, complement)	Chromosome 1	complement	NC_006350.1	3608887	3610056
BPSL0142	putative phage-encoded membrane protein	3134402	0.67111	6130.14	1.13094	9534.92	1.09836	6891.18	1.10608	7729.69	BPSL0142	3094095	Chromosome 1, NC_006350.1 (154096..154845)	Chromosome 1		NC_006350.1	154096	154845
clpP	ATP-dependent Clp protease proteolytic subunit	3429602	0.687822	9295.07	1.18545	14534	1.01807	13144.1	1.08339	13332.3	BPSL1403	3094271	Chromosome 1, NC_006350.1 (1631727..1632380)	Chromosome 1		NC_006350.1	1631727	1632380
BPSS1771	decarboxylase	3265202	0.932269	5598.93	1.17549	6387.04	1.30274	4804.92	1.09543	4849.96	BPSS1771	3096490	Chromosome 2, NC_006351.1 (2429831..2430493)	Chromosome 2		NC_006351.1	2429831	2430493
BPSS1771	decarboxylase	3451902	0.635747	4800.79	1.16382	6184.73	1.33281	4769.96	1.04291	4794.54	BPSS1771	3096490	Chromosome 2, NC_006351.1 (2429831..2430493)	Chromosome 2		NC_006351.1	2429831	2430493
lipB	lipoyltransferase	3316402	0.762094	4595.79	0.882187	6271.65	1.32503	4707.11	1.05696	5192.31	BPSL0413	3091586	Chromosome 1, NC_006350.1 (446775..447452)	Chromosome 1		NC_006350.1	446775	447452
BPSL2105	hypothetical protein	205803	0.564061	2656.57	1.28679	5960	0.826864	4081.04	0.918191	4596.19	BPSL2105	3093586	Chromosome 1, NC_006350.1 (2530906..2531586)	Chromosome 1		NC_006350.1	2530906	2531586
BPSL2988	putative sugar kinase	2993502	0.665698	6508	1.10454	8304.23	0.892101	8645.71	1.02971	9465.92	BPSL2988	3093473	Chromosome 1, NC_006350.1 (3561445..3562383)	Chromosome 1		NC_006350.1	3561445	3562383
mtgA	monofunctional biosynthetic peptidoglycan transglycosylase	3235602	0.652849	3687.71	1.11061	4750.46	0.950673	3270.61	1.0684	5352.46	BPSL2975	3092543	Chromosome 1, NC_006350.1 (3548521..3549291, complement)	Chromosome 1	complement	NC_006350.1	3548521	3549291
BPSL0078	putative inner membrane protein translocase component YidC	2849202	0.669723	6733.71	1.03186	6048.21	1.12063	6519.82	1.2309	6975.27	BPSL0078	3093552	Chromosome 1, NC_006350.1 (88374..90050)	Chromosome 1		NC_006350.1	88374	90050
BPSS0342	sugar transport-related, membrane protein	2916302	0.796071	8256.43	1.01828	11949	0.983198	11113.7	1.07797	14456.1	BPSS0342	3096499	Chromosome 2, NC_006351.1 (474336..475682)	Chromosome 2		NC_006351.1	474336	475682
BPSL2726	putative solute-binding periplasmic protein	2916602	0.672561	3341.36	0.94714	4668.15	0.879884	3500.14	0.952088	4579.5	BPSL2726	3092262	Chromosome 1, NC_006350.1 (3261786..3262568, complement)	Chromosome 1	complement	NC_006350.1	3261786	3262568
BPSL0126	hypothetical protein	3135202	0.661327	4179.86	1.02989	6181.08	0.932303	6065.75	1.15854	6436.35	BPSL0126	3093321	Chromosome 1, NC_006350.1 (141634..142224)	Chromosome 1		NC_006350.1	141634	142224
proB	gamma-glutamyl kinase	2860502	0.640687	3012	1.0835	5297.54	1.09702	3878.04	1.22058	5679.81	BPSL3002	3091659	Chromosome 1, NC_006350.1 (3578983..3580101, complement)	Chromosome 1	complement	NC_006350.1	3578983	3580101
BPSL2267	putative Hsp33 chaperonin	3326102	0.6473	3277.14	0.886146	7245.23	0.926605	4001.79	0.967045	4925.46	BPSL2267	3094227	Chromosome 1, NC_006350.1 (2731604..2732554)	Chromosome 1		NC_006350.1	2731604	2732554
tktA	transketolase	2862902	0.713489	4652.93	0.996679	8327.35	1.01988	6744	1.0894	8397.31	BPSL2953	3094803	Chromosome 1, NC_006350.1 (3524452..3526479, complement)	Chromosome 1	complement	NC_006350.1	3524452	3526479
BPSL1921	hypothetical protein	262003	0.639918	6428.07	0.860355	6420.35	0.916571	7222.75	0.945805	10731.7	BPSL1921	3092190	Chromosome 1, NC_006350.1 (2290611..2292275, complement)	Chromosome 1	complement	NC_006350.1	2290611	2292275
		3077902	0.710921	3857.36	0.760641	4599	0.909731	4146.54	0.93716	6955
BPSL0460	hypothetical protein	3045702	0.935905	4208	0.980583	5590.54	0.859659	3770.82	1.18431	6004.96	BPSL0460	3093165	Chromosome 1, NC_006350.1 (497831..498475)	Chromosome 1		NC_006350.1	497831	498475
trpD	anthranilate phosphoribosyltransferase	2862102	0.778852	4349.57	1.3146	7674.04	1.44408	7143.64	1.43047	7750.77	BPSL3052	3092691	Chromosome 1, NC_006350.1 (3642163..3643194)	Chromosome 1		NC_006350.1	3642163	3643194
BPSL3428	hypothetical protein	3140902	0.799948	3285.21	1.06075	8058.15	0.989108	5006.79	1.05901	5439.11	BPSL3428	3091595	Chromosome 1, NC_006350.1 (4070477..4070989, complement)	Chromosome 1	complement	NC_006350.1	4070477	4070989
BPSS1260	hypothetical protein	2900902	0.877678	3029.57	0.984441	5270.23	0.977862	4097.39	1.02492	5211.19	BPSS1260	3095492	Chromosome 2, NC_006351.1 (1708563..1710377)	Chromosome 2		NC_006351.1	1708563	1710377
mraY	phospho-N-acetylmuramoyl-pentapeptide- transferase	2861302	0.735898	6482	1.27969	9784.08	1.11315	6041.82	1.18699	5645.15	BPSL3028	3094816	Chromosome 1, NC_006350.1 (3608887..3610056, complement)	Chromosome 1	complement	NC_006350.1	3608887	3610056
secA	preprotein translocase subunit SecA	2860902	0.60681	7503.43	0.914194	14471.9	1.07801	9275.07	1.06934	9687.15	BPSL3016	3091641	Chromosome 1, NC_006350.1 (3593040..3595835, complement)	Chromosome 1	complement	NC_006350.1	3593040	3595835
BPSL2151	putative outer membrane protein	2819302	0.709653	2616.36	1.1021	4508.54	1.00473	3529.46	0.973316	3571.46	BPSL2151	3092935	Chromosome 1, NC_006350.1 (2580221..2582530, complement)	Chromosome 1	complement	NC_006350.1	2580221	2582530
gltK	glutamate/aspartate transport system permease protein	3239602	0.670144	3655	0.932959	4930.35	0.955452	4023.75	0.867814	4824.12	BPSL2922	3093708	Chromosome 1, NC_006350.1 (3489582..3490259, complement)	Chromosome 1	complement	NC_006350.1	3489582	3490259
BPSL1823	putative ABC transport system, ATP-binding protein	2956502	0.814795	2592.29	1.02148	6018.31	0.984213	3569.86	0.878529	4999.92	BPSL1823	3094727	Chromosome 1, NC_006350.1 (2170316..2171155, complement)	Chromosome 1	complement	NC_006350.1	2170316	2171155
ctaD	cytochrome c oxidase polypeptide I	2816902	1.05244	3453.07	1.15152	5419.46	1.21261	4182.36	0.96327	3977.04	BPSL0454	3091625	Chromosome 1, NC_006350.1 (492944..494551)	Chromosome 1		NC_006350.1	492944	494551
gltL	glutamate/aspartate transport ATP-binding protein	3441302	0.845949	3542.64	0.841924	8310.65	1.1892	5225.18	0.887181	5638.04	BPSL2921	3092767	Chromosome 1, NC_006350.1 (3488860..3489585, complement)	Chromosome 1	complement	NC_006350.1	3488860	3489585
accD	acetyl-CoA carboxylase subunit beta	2915702	0.821	4690.64	0.785525	7943.81	1.14502	4940.5	0.886905	5592.81	BPSS1696	3095672	Chromosome 2, NC_006351.1 (2330587..2331459, complement)	Chromosome 2	complement	NC_006351.1	2330587	2331459
ddlB	D-alanine--d-alanine ligase B	3437702	0.915545	5074.36	1.03117	9660.31	1.04895	6272.11	1.00864	6308.27	BPSL3023	3093437	Chromosome 1, NC_006350.1 (3602499..3603437, complement)	Chromosome 1	complement	NC_006350.1	3602499	3603437
BPSL0974	hypothetical protein	163403	0.949205	5680.07	1.0466	10032.4	1.02883	5691.36	1.0708	6429.69	BPSL0974	3092528	Chromosome 1, NC_006350.1 (1132478..1132792, complement)	Chromosome 1	complement	NC_006350.1	1132478	1132792
waaC1	lipopolysaccharide heptosyltransferase-1	2875302	0.685536	4306.86	0.708171	5793.04	0.728991	5241.39	0.739325	4961.04	BPSL2665	3093034	Chromosome 1, NC_006350.1 (3187994..3188989, complement)	Chromosome 1	complement	NC_006350.1	3187994	3188989
	AVERAGE of all transcripts perCluster		0.747169	4656.93	1.0317	7319.39	1.04564	5619.51	1.04126	6539.63

## Sheet: ChromPositionSort
		63_treeOrder
		47_GSE5495_Burkholderia pseudomallei K96243
		Genes selected by hand from all genes.
		stage ()*	early		fourth		second		third
Common	Gene title	Systematic	Normalized	Raw	Normalized	Raw	Normalized	Raw	Normalized	Raw	Platform_ORF	Gene ID	Chromosome annotation	Chromosome annotation	Strand	genomeContig	proxPosition	distPosition	DISTANCE
gspM	general secretory pathway protein M	2815602	1.04793	4288.71	1.21172	5569.96	0.879298	4600.36	1.03099	5525.92	BPSL0017	3093878	Chromosome 1, NC_006350.1 (18913..19419)	Chromosome 1		NC_006350.1	18913	19419
BPSL0078	putative inner membrane protein translocase component YidC	2849202	0.669723	6733.71	1.03186	6048.21	1.12063	6519.82	1.2309	6975.27	BPSL0078	3093552	Chromosome 1, NC_006350.1 (88374..90050)	Chromosome 1		NC_006350.1	88374	90050	69461
BPSL0126	hypothetical protein	3135202	0.661327	4179.86	1.02989	6181.08	0.932303	6065.75	1.15854	6436.35	BPSL0126	3093321	Chromosome 1, NC_006350.1 (141634..142224)	Chromosome 1		NC_006350.1	141634	142224	53260
BPSL0142	putative phage-encoded membrane protein	3134402	0.67111	6130.14	1.13094	9534.92	1.09836	6891.18	1.10608	7729.69	BPSL0142	3094095	Chromosome 1, NC_006350.1 (154096..154845)	Chromosome 1		NC_006350.1	154096	154845	12462
BPSL0205	dksA/traR C4-type zinc finger family protein	3034502	1.1323	5263.07	0.911468	7422.81	1.28176	5628.57	1.0771	5382.11	BPSL0205	3093397	Chromosome 1, NC_006350.1 (213074..213490, complement)	Chromosome 1	complement	NC_006350.1	213074	213490	58978
BPSL0371	acetyl-CoA acetyltransferase	2857702	0.89708	4280.07	0.797461	8388.31	0.780035	5847.75	1.04092	10272.8	BPSL0371	3092743	Chromosome 1, NC_006350.1 (400265..401458, complement)	Chromosome 1	complement	NC_006350.1	400265	401458	187191
lipB	lipoyltransferase	3316402	0.762094	4595.79	0.882187	6271.65	1.32503	4707.11	1.05696	5192.31	BPSL0413	3091586	Chromosome 1, NC_006350.1 (446775..447452)	Chromosome 1		NC_006350.1	446775	447452	46510
ctaD	cytochrome c oxidase polypeptide I	2816902	1.05244	3453.07	1.15152	5419.46	1.21261	4182.36	0.96327	3977.04	BPSL0454	3091625	Chromosome 1, NC_006350.1 (492944..494551)	Chromosome 1		NC_006350.1	492944	494551	46169
BPSL0460	hypothetical protein	3045702	0.935905	4208	0.980583	5590.54	0.859659	3770.82	1.18431	6004.96	BPSL0460	3093165	Chromosome 1, NC_006350.1 (497831..498475)	Chromosome 1		NC_006350.1	497831	498475	4887
cysN	putative sulfate adenylyltransferase subunit 1	2864802	1.52172	4512.79	1.06679	5951.04	0.96501	4600.64	0.967182	5129	BPSL0960	3093094	Chromosome 1, NC_006350.1 (1117982..1119298)	Chromosome 1		NC_006350.1	1117982	1119298	620151
BPSL0974	hypothetical protein	163403	0.949205	5680.07	1.0466	10032.4	1.02883	5691.36	1.0708	6429.69	BPSL0974	3092528	Chromosome 1, NC_006350.1 (1132478..1132792, complement)	Chromosome 1	complement	NC_006350.1	1132478	1132792	14496
BPSL1040	putative ABC transport system, ATP-binding protein	2955302	1.16311	7119.43	0.68624	10269.9	1.01531	5140.21	0.785538	6397.12	BPSL1040	3091510	Chromosome 1, NC_006350.1 (1210503..1211843)	Chromosome 1		NC_006350.1	1210503	1211843	78025
BPSL1344	putative gultathione hydrolase	3351202	1.13803	5321.36	1.1763	4501.5	0.949645	4298.11	1.05552	5752.04	BPSL1344	3093103	Chromosome 1, NC_006350.1 (1568475..1569281)	Chromosome 1		NC_006350.1	1568475	1569281	357972
clpP	ATP-dependent Clp protease proteolytic subunit	3429602	0.687822	9295.07	1.18545	14534	1.01807	13144.1	1.08339	13332.3	BPSL1403	3094271	Chromosome 1, NC_006350.1 (1631727..1632380)	Chromosome 1		NC_006350.1	1631727	1632380	63252
BPSL1483	putative DNA-binding protein	3069902	1.11675	3766.29	0.836579	3784.38	1.106	4613.82	0.940012	5263.61	BPSL1483	3093311	Chromosome 1, NC_006350.1 (1720059..1720556)	Chromosome 1		NC_006350.1	1720059	1720556	88332
rpoS	RNA polymerase sigma factor RpoS	2789802	1.3258	5615.43	1.12962	4730.85	0.89176	7321.14	1.03734	5744.27	BPSL1505	3094833	Chromosome 1, NC_006350.1 (1743199..1744278)	Chromosome 1		NC_006350.1	1743199	1744278	23140
BPSL1823	putative ABC transport system, ATP-binding protein	2956502	0.814795	2592.29	1.02148	6018.31	0.984213	3569.86	0.878529	4999.92	BPSL1823	3094727	Chromosome 1, NC_006350.1 (2170316..2171155, complement)	Chromosome 1	complement	NC_006350.1	2170316	2171155	427117
BPSL1921	hypothetical protein	262003	0.639918	6428.07	0.860355	6420.35	0.916571	7222.75	0.945805	10731.7	BPSL1921	3092190	Chromosome 1, NC_006350.1 (2290611..2292275, complement)	Chromosome 1	complement	NC_006350.1	2290611	2292275	120295
BPSL2105	hypothetical protein	205803	0.564061	2656.57	1.28679	5960	0.826864	4081.04	0.918191	4596.19	BPSL2105	3093586	Chromosome 1, NC_006350.1 (2530906..2531586)	Chromosome 1		NC_006350.1	2530906	2531586	240295
guaB	inositol-5-monophosphate dehydrogenase	3066402	1.16852	5415.29	1.16114	9307.73	1.28366	5694.47	1.22942	8037.27	BPSL2129	3092041	Chromosome 1, NC_006350.1 (2557817..2559277, complement)	Chromosome 1	complement	NC_006350.1	2557817	2559277	26911
BPSL2151	putative outer membrane protein	2819302	0.709653	2616.36	1.1021	4508.54	1.00473	3529.46	0.973316	3571.46	BPSL2151	3092935	Chromosome 1, NC_006350.1 (2580221..2582530, complement)	Chromosome 1	complement	NC_006350.1	2580221	2582530	22404
BPSL2166	putative chromosome partition protein	2938102	1.11855	2982.57	0.807722	6070.96	0.970305	3584.54	0.861484	4136.11	BPSL2166	3091528	Chromosome 1, NC_006350.1 (2600579..2604091, complement)	Chromosome 1	complement	NC_006350.1	2600579	2604091	20358
BPSL2254	putative FkbP-type peptidyl-prolyl cis-trans isomerase	3016202	1.33627	15718	1.25235	21984.3	1.08521	20709.4	1.18277	17932.8	BPSL2254	3091962	Chromosome 1, NC_006350.1 (2719091..2719636, complement)	Chromosome 1	complement	NC_006350.1	2719091	2719636	118512
BPSL2267	putative Hsp33 chaperonin	3326102	0.6473	3277.14	0.886146	7245.23	0.926605	4001.79	0.967045	4925.46	BPSL2267	3094227	Chromosome 1, NC_006350.1 (2731604..2732554)	Chromosome 1		NC_006350.1	2731604	2732554	12513
folD	FolD bifunctional protein	3087602	1.52058	5994.14	0.823614	7029.75	1.26354	5004.07	0.973088	6922.27	BPSL2304	3094333	Chromosome 1, NC_006350.1 (2777000..2777857)	Chromosome 1		NC_006350.1	2777000	2777857	45396
BPSL2423	sigma-54 interacting response regulator protein	3068002	1.42538	5317.93	0.810114	5720	0.97825	4816.39	0.907182	5969.65	BPSL2423	3092540	Chromosome 1, NC_006350.1 (2928775..2930172)	Chromosome 1		NC_006350.1	2928775	2930172	151775
BPSL2423	sigma-54 interacting response regulator protein	3380202	1.09757	3753.21	0.766476	3841.19	0.826305	3306.54	0.841511	5060.65	BPSL2423	3092540	Chromosome 1, NC_006350.1 (2928775..2930172)	Chromosome 1		NC_006350.1	2928775	2930172	0
rnc	ribonuclease III	3067602	1.04265	6993.93	0.646385	9129.88	0.990869	7379.32	0.87789	8681.15	BPSL2429	3092548	Chromosome 1, NC_006350.1 (2934365..2935768, complement)	Chromosome 1	complement	NC_006350.1	2934365	2935768	5590
waaC1	lipopolysaccharide heptosyltransferase-1	2875302	0.685536	4306.86	0.708171	5793.04	0.728991	5241.39	0.739325	4961.04	BPSL2665	3093034	Chromosome 1, NC_006350.1 (3187994..3188989, complement)	Chromosome 1	complement	NC_006350.1	3187994	3188989	253629
BPSL2726	putative solute-binding periplasmic protein	2916602	0.672561	3341.36	0.94714	4668.15	0.879884	3500.14	0.952088	4579.5	BPSL2726	3092262	Chromosome 1, NC_006350.1 (3261786..3262568, complement)	Chromosome 1	complement	NC_006350.1	3261786	3262568	73792
BPSL2766	hypothetical protein	3169902	1.11932	15255.8	0.850236	14806.7	1.00221	16335.2	0.937489	12198.9	BPSL2766	3094379	Chromosome 1, NC_006350.1 (3304229..3304978)	Chromosome 1		NC_006350.1	3304229	3304978	42443
BPSL2766	hypothetical protein	3169802	1.03598	6598.14	0.814431	9529.85	0.961858	9552.82	0.913439	8982.73	BPSL2766	3094379	Chromosome 1, NC_006350.1 (3304229..3304978)	Chromosome 1		NC_006350.1	3304229	3304978	0
gltL	glutamate/aspartate transport ATP-binding protein	3441302	0.845949	3542.64	0.841924	8310.65	1.1892	5225.18	0.887181	5638.04	BPSL2921	3092767	Chromosome 1, NC_006350.1 (3488860..3489585, complement)	Chromosome 1	complement	NC_006350.1	3488860	3489585	184631
gltK	glutamate/aspartate transport system permease protein	3239602	0.670144	3655	0.932959	4930.35	0.955452	4023.75	0.867814	4824.12	BPSL2922	3093708	Chromosome 1, NC_006350.1 (3489582..3490259, complement)	Chromosome 1	complement	NC_006350.1	3489582	3490259	722
tktA	transketolase	2862902	0.713489	4652.93	0.996679	8327.35	1.01988	6744	1.0894	8397.31	BPSL2953	3094803	Chromosome 1, NC_006350.1 (3524452..3526479, complement)	Chromosome 1	complement	NC_006350.1	3524452	3526479	34870
mtgA	monofunctional biosynthetic peptidoglycan transglycosylase	3235602	0.652849	3687.71	1.11061	4750.46	0.950673	3270.61	1.0684	5352.46	BPSL2975	3092543	Chromosome 1, NC_006350.1 (3548521..3549291, complement)	Chromosome 1	complement	NC_006350.1	3548521	3549291	24069
BPSL2988	putative sugar kinase	2993502	0.665698	6508	1.10454	8304.23	0.892101	8645.71	1.02971	9465.92	BPSL2988	3093473	Chromosome 1, NC_006350.1 (3561445..3562383)	Chromosome 1		NC_006350.1	3561445	3562383	12924
nrdB	ribonucleotide-diphosphate reductase subunit beta	2993102	1.24358	3795.86	1.16965	4501.23	1.20467	4090.14	0.899304	4177.31	BPSL2991	3093394	Chromosome 1, NC_006350.1 (3564144..3565196, complement)	Chromosome 1	complement	NC_006350.1	3564144	3565196	2699
proB	gamma-glutamyl kinase	2860502	0.640687	3012	1.0835	5297.54	1.09702	3878.04	1.22058	5679.81	BPSL3002	3091659	Chromosome 1, NC_006350.1 (3578983..3580101, complement)	Chromosome 1	complement	NC_006350.1	3578983	3580101	14839
secA	preprotein translocase subunit SecA	2860902	0.60681	7503.43	0.914194	14471.9	1.07801	9275.07	1.06934	9687.15	BPSL3016	3091641	Chromosome 1, NC_006350.1 (3593040..3595835, complement)	Chromosome 1	complement	NC_006350.1	3593040	3595835	14057
ftsQ	cell division protein FtsQ	3232002	1.02458	3240.29	1.15835	4672.08	1.29552	3870.75	0.936341	3827.88	BPSL3022	3094513	Chromosome 1, NC_006350.1 (3601726..3602478, complement)	Chromosome 1	complement	NC_006350.1	3601726	3602478	8686
ddlB	D-alanine--d-alanine ligase B	3437702	0.915545	5074.36	1.03117	9660.31	1.04895	6272.11	1.00864	6308.27	BPSL3023	3093437	Chromosome 1, NC_006350.1 (3602499..3603437, complement)	Chromosome 1	complement	NC_006350.1	3602499	3603437	773
mraY	phospho-N-acetylmuramoyl-pentapeptide- transferase	214103	0.733555	2197.79	1.23619	5411.15	1.21375	3925.11	1.1503	5317.23	BPSL3028	3094816	Chromosome 1, NC_006350.1 (3608887..3610056, complement)	Chromosome 1	complement	NC_006350.1	3608887	3610056	6388
mraY	phospho-N-acetylmuramoyl-pentapeptide- transferase	2861302	0.735898	6482	1.27969	9784.08	1.11315	6041.82	1.18699	5645.15	BPSL3028	3094816	Chromosome 1, NC_006350.1 (3608887..3610056, complement)	Chromosome 1	complement	NC_006350.1	3608887	3610056	0
trpD	anthranilate phosphoribosyltransferase	2862102	0.778852	4349.57	1.3146	7674.04	1.44408	7143.64	1.43047	7750.77	BPSL3052	3092691	Chromosome 1, NC_006350.1 (3642163..3643194)	Chromosome 1		NC_006350.1	3642163	3643194	33276
BPSL3114	hypothetical protein	3180102	1.33544	11257.7	1.30386	14067.6	1.17123	12699.6	1.07882	9905	BPSL3114	3093388	Chromosome 1, NC_006350.1 (3718434..3719234)	Chromosome 1		NC_006350.1	3718434	3719234	76271
BPSL3181	cytochrome C	274103	1.06532	15474	0.998929	23021.6	0.962821	18393.2	1.29157	22265.7	BPSL3181	3094749	Chromosome 1, NC_006350.1 (3789263..3789910, complement)	Chromosome 1	complement	NC_006350.1	3789263	3789910	70829
BPSL3428	hypothetical protein	3140902	0.799948	3285.21	1.06075	8058.15	0.989108	5006.79	1.05901	5439.11	BPSL3428	3091595	Chromosome 1, NC_006350.1 (4070477..4070989, complement)	Chromosome 1	complement	NC_006350.1	4070477	4070989	281214
prpB	2-methylisocitrate lyase	2844702	1.22422	3287.57	0.944994	3725.19	0.926746	4638.25	0.952615	6149.65	BPSS0206	3095582	Chromosome 2, NC_006351.1 (278428..279321)	Chromosome 2		NC_006351.1	278428	279321	-3792049
prpB	2-methylisocitrate lyase	278603	1.26166	4793.79	0.97729	9734.19	0.895909	6428.25	0.852328	7502.58	BPSS0206	3095582	Chromosome 2, NC_006351.1 (278428..279321)	Chromosome 2		NC_006351.1	278428	279321	0
BPSS0342	sugar transport-related, membrane protein	2916302	0.796071	8256.43	1.01828	11949	0.983198	11113.7	1.07797	14456.1	BPSS0342	3096499	Chromosome 2, NC_006351.1 (474336..475682)	Chromosome 2		NC_006351.1	474336	475682	195908
BPSS0988	hypothetical protein	3097602	1.31251	3160.43	0.833668	4624.12	1.01526	3084.96	0.906643	5201.46	BPSS0988	3095848	Chromosome 2, NC_006351.1 (1306219..1307496)	Chromosome 2		NC_006351.1	1306219	1307496	831883
BPSS1047	hypothetical bacteriophage protein	286903	0.959529	4616.21	0.892829	5410.89	0.978473	3586.86	0.873773	5160.12	BPSS1047	3096043	Chromosome 2, NC_006351.1 (1426470..1426808, complement)	Chromosome 2	complement	NC_006351.1	1426470	1426808	120251
BPSS1260	hypothetical protein	2900902	0.877678	3029.57	0.984441	5270.23	0.977862	4097.39	1.02492	5211.19	BPSS1260	3095492	Chromosome 2, NC_006351.1 (1708563..1710377)	Chromosome 2		NC_006351.1	1708563	1710377	282093
BPSS1409	hypothetical protein	345703	1.16435	3157.5	1.00403	3708.12	0.834842	3448.57	1.0508	4611.23	BPSS1409	3095114	Chromosome 2, NC_006351.1 (1922315..1922602)	Chromosome 2		NC_006351.1	1922315	1922602	213752
accD	acetyl-CoA carboxylase subunit beta	2915702	0.821	4690.64	0.785525	7943.81	1.14502	4940.5	0.886905	5592.81	BPSS1696	3095672	Chromosome 2, NC_006351.1 (2330587..2331459, complement)	Chromosome 2	complement	NC_006351.1	2330587	2331459	408272
BPSS1771	decarboxylase	3265202	0.932269	5598.93	1.17549	6387.04	1.30274	4804.92	1.09543	4849.96	BPSS1771	3096490	Chromosome 2, NC_006351.1 (2429831..2430493)	Chromosome 2		NC_006351.1	2429831	2430493	99244
BPSS1771	decarboxylase	3451902	0.635747	4800.79	1.16382	6184.73	1.33281	4769.96	1.04291	4794.54	BPSS1771	3096490	Chromosome 2, NC_006351.1 (2429831..2430493)	Chromosome 2		NC_006351.1	2429831	2430493	0
		2975202	1.36882	4271.07	0.96914	4928.42	1.16505	3912.96	1.14272	4298.92
		3260402	1.19368	5245.07	0.913268	6060.11	0.953037	4701.04	0.915705	5103.35
		3276002	1.32781	4160.86	1.13529	5009	1.18845	3535.07	0.968347	5199.88
		3091202	2.00699	5624.21	1.3481	7320.73	1.00761	4336.39	1.20309	5237.15
		3077902	0.710921	3857.36	0.760641	4599	0.909731	4146.54	0.93716	6955
		103_LowerExpressionTreeOrder
		47_GSE5495_Burkholderia pseudomallei K96243
		Genes selected by hand from 103_lowerExpression_lowVariation.
		stage ()*	early		fourth		second		third
Common	Gene title	Systematic	Normalized	Raw	Normalized	Raw	Normalized	Raw	Normalized	Raw	Platform_ORF	Gene ID	Chromosome annotation	Chromosome annotation	Strand	genomeContig	proxPosition	distPosition	DISTANCE
BPSL0040	response regulator protein	3368002	1.31964	551.357	1.35279	755.885	1.29215	575.929	1.20276	708.654	BPSL0040	3093986	Chromosome 1, NC_006350.1 (39566..40243)	Chromosome 1		NC_006350.1	39566	40243
BPSL0050	hypothetical protein	185603	1.19161	568.286	1.2186	654.962	1.10956	631.536	1.1379	809.5	BPSL0050	3094741	Chromosome 1, NC_006350.1 (54123..55382, complement)	Chromosome 1	complement	NC_006350.1	54123	55382	14557
BPSL0133	hypothetical protein	325403	1.05808	408.786	0.99888	697.385	1.02744	528.214	1.00111	565.462	BPSL0133	3093808	Chromosome 1, NC_006350.1 (151180..151419, complement)	Chromosome 1	complement	NC_006350.1	151180	151419	97057
BPSL0168	phage head completion/stabilization protein	3049802	1.10917	414.143	1.01223	523.154	1.04595	535.357	1.01436	579.346	BPSL0168	3093621	Chromosome 1, NC_006350.1 (172376..172855, complement)	Chromosome 1	complement	NC_006350.1	172376	172855	21196
BPSL0191	endonuclease/exonuclease/phosphatase family protein	3366402	1.03182	550.929	1.38437	708.269	1.37607	495.143	1.47138	686.346	BPSL0191	3092223	Chromosome 1, NC_006350.1 (197596..198366)	Chromosome 1		NC_006350.1	197596	198366	25220
adhC	NADP-dependent alcohol dehydrogenase	3366302	1.02221	693.357	1.06709	816.5	1.19616	804	1.09634	617.5	BPSL0192	3094049	Chromosome 1, NC_006350.1 (198655..199719, complement)	Chromosome 1	complement	NC_006350.1	198655	199719	1059
BPSL0283	LysR family regulatory protein	3399002	0.825889	509.357	0.909865	628.654	0.963787	616.607	0.880035	605.731	BPSL0283	3093675	Chromosome 1, NC_006350.1 (296548..297429, complement)	Chromosome 1	complement	NC_006350.1	296548	297429	97893
BPSL0310	hypothetical protein	246903	1.06282	470.286	1.19968	652.769	1.1905	477.143	1.26997	586.385	BPSL0310	3092246	Chromosome 1, NC_006350.1 (330542..330883)	Chromosome 1		NC_006350.1	330542	330883	33994
BPSL0337	MutT/NUDIX family protein	3219002	0.866858	466.071	0.994605	584.808	1.00492	624.607	1.05258	696.577	BPSL0337	3092090	Chromosome 1, NC_006350.1 (358939..359349, complement)	Chromosome 1	complement	NC_006350.1	358939	359349	28397
bioD	dithiobiotin synthetase	3216602	0.663328	495.857	0.967049	588.769	0.964159	637.464	0.97718	691.731	BPSL0365	3093350	Chromosome 1, NC_006350.1 (393751..394473, complement)	Chromosome 1	complement	NC_006350.1	393751	394473	34812
BPSL0397	pantothenate kinase	2899402	0.839249	546.857	0.95114	613.038	0.901685	622.857	0.930294	580.077	BPSL0397	3092276	Chromosome 1, NC_006350.1 (430475..431254, complement)	Chromosome 1	complement	NC_006350.1	430475	431254	36724
secB	preprotein translocase subunit SecB	3044302	0.588013	499.786	1.02971	807.115	1.09675	605.464	1.14916	749.231	BPSL0446	3091642	Chromosome 1, NC_006350.1 (485609..486088)	Chromosome 1		NC_006350.1	485609	486088	55134
BPSL0476	putative diaminobutyrate--2-oxoglutarate aminotransferase	2999002	1.14808	511.071	1.0828	548.923	0.92892	555.679	0.913438	519.846	BPSL0476	3093251	Chromosome 1, NC_006350.1 (516794..518146, complement)	Chromosome 1	complement	NC_006350.1	516794	518146	31185
BPSL0507	2-isopropylmalate synthase	3470702	1.05212	551.857	1.09691	610.654	1.02648	475.857	1.08088	712.077	BPSL0507	3092728	Chromosome 1, NC_006350.1 (556694..558334, complement)	Chromosome 1	complement	NC_006350.1	556694	558334	39900
BPSL0609	fis family regulatory protein	3410102	1.35354	520.143	1.0484	750.269	1.02136	589.571	1.0147	657.385	BPSL0609	3094535	Chromosome 1, NC_006350.1 (687164..688552)	Chromosome 1		NC_006350.1	687164	688552	130470
BPSL0619	putative polysaccharide biosynthesis/export protein	3137902	1.19861	494.143	1.18705	670.154	0.972731	621.143	1.1068	719.885	BPSL0619	3094301	Chromosome 1, NC_006350.1 (700889..702178)	Chromosome 1		NC_006350.1	700889	702178	13725
glpR	putative DeoR family glycerol-3-phosphate regulon repressor	3036602	1.09245	636.214	0.915295	585.385	0.955892	546.464	1.02267	663.731	BPSL0691	3092943	Chromosome 1, NC_006350.1 (787140..787976, complement)	Chromosome 1	complement	NC_006350.1	787140	787976	86251
BPSL0698	putative transmembrane transporter protein	3029702	0.805966	596.5	0.851748	727.615	0.991874	674.964	0.975166	694.538	BPSL0698	3092202	Chromosome 1, NC_006350.1 (795753..796679)	Chromosome 1		NC_006350.1	795753	796679	8613
BPSL0900	putative amino acid permease	2865802	0.702035	521.428	0.89954	525.231	0.754994	678.464	0.894858	589.962	BPSL0900	3091701	Chromosome 1, NC_006350.1 (1050814..1052190)	Chromosome 1		NC_006350.1	1050814	1052190	255061
BPSL0932	LysR family transcriptional regulator	252903	1.30449	298.786	1.31211	652.577	1.21644	491.786	1.31872	658.077	BPSL0932	3092965	Chromosome 1, NC_006350.1 (1083766..1084728, complement)	Chromosome 1	complement	NC_006350.1	1083766	1084728	32952
BPSL0993	hypothetical protein	319903	0.828417	455.714	0.866013	564.038	0.879933	553.607	0.959428	574.269	BPSL0993	3094637	Chromosome 1, NC_006350.1 (1151047..1151235, complement)	Chromosome 1	complement	NC_006350.1	1151047	1151235	67281
BPSL1064	putative dehydrogenase	3415502	0.966101	496.429	1.11225	626	1.10437	598.536	1.13185	649.154	BPSL1064	3093528	Chromosome 1, NC_006350.1 (1229071..1229997, complement)	Chromosome 1	complement	NC_006350.1	1229071	1229997	78024
BPSL1231	hypothetical protein	195403	0.989219	432.214	0.941114	659.462	1.00998	563.286	1.01416	544.654	BPSL1231	3091610	Chromosome 1, NC_006350.1 (1416076..1416558)	Chromosome 1		NC_006350.1	1416076	1416558	187005
BPSL1254	hypothetical protein	3054202	0.562516	616.928	0.868168	744.115	1.02655	797.536	0.856744	664.231	BPSL1254	3094221	Chromosome 1, NC_006350.1 (1449388..1450464)	Chromosome 1		NC_006350.1	1449388	1450464	33312
BPSL1269	putative IclR-family transcriptional regulatory protein	2943402	0.941299	521	0.882612	567.615	0.901512	515.786	0.878858	513.923	BPSL1269	3091944	Chromosome 1, NC_006350.1 (1470736..1471563, complement)	Chromosome 1	complement	NC_006350.1	1470736	1471563	21348
BPSL1294	hypothetical protein	196803	1.07249	785.143	1.16568	694.615	1.17255	605.25	1.19892	815.769	BPSL1294	3094524	Chromosome 1, NC_006350.1 (1507098..1507889)	Chromosome 1		NC_006350.1	1507098	1507889	36362
BPSL1294	hypothetical protein	3321002	1.06829	478.714	1.06974	675.5	1.1181	672.179	1.07903	716.269	BPSL1294	3094524	Chromosome 1, NC_006350.1 (1507098..1507889)	Chromosome 1		NC_006350.1	1507098	1507889	0
BPSL1429	hypothetical protein	3207802	1.01049	519.643	0.979256	609.538	1.06061	657.072	1.02017	607.577	BPSL1429	3094677	Chromosome 1, NC_006350.1 (1666269..1666751)	Chromosome 1		NC_006350.1	1666269	1666751	159171
BPSL1455	hypothetical protein	2986202	0.991224	441.857	1.00434	498.731	1.02197	583.536	1.00453	668.577	BPSL1455	3094551	Chromosome 1, NC_006350.1 (1691494..1692414, complement)	Chromosome 1	complement	NC_006350.1	1691494	1692414	25225
rpoS	RNA polymerase sigma factor RpoS	2922602	1.08595	565	1.03885	669.846	1.00862	603.643	1.00463	525.423	BPSL1505	3094833	Chromosome 1, NC_006350.1 (1743199..1744278)	Chromosome 1		NC_006350.1	1743199	1744278	51705
BPSL1509	hypothetical protein	2923002	0.933343	434.571	0.912754	586.577	0.95681	546.429	0.925964	542.423	BPSL1509	3092077	Chromosome 1, NC_006350.1 (1747645..1748358, complement)	Chromosome 1	complement	NC_006350.1	1747645	1748358	4446
BPSL1599	putative membrane linked regulatory protein	2809602	1.02499	613.929	1.2461	850.962	1.12393	683.964	1.2388	773.077	BPSL1599	3091843	Chromosome 1, NC_006350.1 (1853587..1855728, complement)	Chromosome 1	complement	NC_006350.1	1853587	1855728	105942
BPSL1621	hypothetical protein	3304202	0.999369	530.071	0.934149	567.538	0.886173	571.393	0.850281	505	BPSL1621	3092749	Chromosome 1, NC_006350.1 (1878828..1879178)	Chromosome 1		NC_006350.1	1878828	1879178	25241
BPSL1645	putative oxygenase	3301402	0.956408	550.572	0.917807	558.115	0.986137	538.107	0.887923	482.885	BPSL1645	3092621	Chromosome 1, NC_006350.1 (1907487..1908443)	Chromosome 1		NC_006350.1	1907487	1908443	28659
BPSL1678	urocanate hydratase	3298702	1.28086	538.929	1.16569	754	1.21226	597.429	1.23259	645.731	BPSL1678	3093757	Chromosome 1, NC_006350.1 (1958040..1959680, complement)	Chromosome 1	complement	NC_006350.1	1958040	1959680	50553
cobJ	precorrin-3b C17-methyltransferase	3310602	1.24259	556.5	1.1118	627.692	1.04887	546.607	1.07219	687.192	BPSL1762	3092654	Chromosome 1, NC_006350.1 (2075796..2077646)	Chromosome 1		NC_006350.1	2075796	2077646	117756
BPSL1771	cobalamin biosynthesis protein CbiG	2899002	0.855324	425.071	0.882532	458.615	0.850387	485.679	0.915976	469.423	BPSL1771	3093779	Chromosome 1, NC_006350.1 (2091314..2091766)	Chromosome 1		NC_006350.1	2091314	2091766	15518
BPSL1874	putative ribonuclease	2803902	1.01841	591.714	0.967008	693.885	0.957371	685.5	0.933687	715	BPSL1874	3091947	Chromosome 1, NC_006350.1 (2227421..2229955, complement)	Chromosome 1	complement	NC_006350.1	2227421	2229955	136107
BPSL2011	putative osmosis-related lipoprotein	333603	1.09339	504.214	1.05629	668.192	1.04032	583.25	1.07092	671.269	BPSL2011	3093636	Chromosome 1, NC_006350.1 (2400341..2400547, complement)	Chromosome 1	complement	NC_006350.1	2400341	2400547	172920
BPSL2071	hypothetical protein	334303	0.963827	554.714	1.00448	688.692	0.959209	565	1.00676	686.615	BPSL2071	3093533	Chromosome 1, NC_006350.1 (2478691..2478885, complement)	Chromosome 1	complement	NC_006350.1	2478691	2478885	78350
BPSL2133	hypothetical protein	3379002	0.936383	535.857	0.918545	550.538	0.929537	605.322	0.891585	524.5	BPSL2133	3092030	Chromosome 1, NC_006350.1 (2561553..2562236)	Chromosome 1		NC_006350.1	2561553	2562236	82862
BPSL2274	hypothetical protein	2876902	1.06527	476.286	1.15045	835.615	1.11246	612.678	1.12153	613.577	BPSL2274	3092012	Chromosome 1, NC_006350.1 (2738754..2741324, complement)	Chromosome 1	complement	NC_006350.1	2738754	2741324	177201
BPSL2459	2-hydroxyacid dehydrogenase	309603	0.613251	734.714	1.01941	833.269	0.873692	685.571	1.06334	735.731	BPSL2459	3091694	Chromosome 1, NC_006350.1 (2964859..2965848, complement)	Chromosome 1	complement	NC_006350.1	2964859	2965848	226105
BPSL2578	hypothetical protein	336003	1.04425	664.857	1.00186	794	0.940052	707.393	0.970864	843.962	BPSL2578	3092070	Chromosome 1, NC_006350.1 (3102329..3102535, complement)	Chromosome 1	complement	NC_006350.1	3102329	3102535	137470
BPSL2629	aminotransferase	3289902	0.814754	655.714	1.06552	708.5	1.10344	700.893	1.02087	504.192	BPSL2629	3094017	Chromosome 1, NC_006350.1 (3150880..3152130)	Chromosome 1		NC_006350.1	3150880	3152130	48551
BPSL2883	hypothetical protein	180803	0.989456	579	1.09808	737.654	1.01605	620.321	1.09486	787.654	BPSL2883	3092340	Chromosome 1, NC_006350.1 (3451155..3451565)	Chromosome 1		NC_006350.1	3451155	3451565	300275
BPSL2900	hypothetical protein	3441802	0.986892	441.143	1.00419	567.885	1.06236	572.214	1.01686	603.154	BPSL2900	3094393	Chromosome 1, NC_006350.1 (3469870..3470826)	Chromosome 1		NC_006350.1	3469870	3470826	18715
dapB	dihydrodipicolinate reductase	3440602	0.652154	551.5	0.958831	659.5	0.950694	675.964	0.949545	646.808	BPSL2941	3094347	Chromosome 1, NC_006350.1 (3512355..3513161, complement)	Chromosome 1	complement	NC_006350.1	3512355	3513161	42485
BPSL3266	hypothetical protein	338903	1.36617	807.286	1.26878	734.346	1.18568	496.346	1.26851	821.423	BPSL3266	3092593	Chromosome 1, NC_006350.1 (3882778..3883023, complement)	Chromosome 1	complement	NC_006350.1	3882778	3883023	370423
BPSL3287	putative amidase	3323402	1.02432	487.786	0.953665	698.231	0.949919	655.321	0.999994	811.346	BPSL3287	3093499	Chromosome 1, NC_006350.1 (3903233..3904723)	Chromosome 1		NC_006350.1	3903233	3904723	20455
BPSS0034	fatty aldehyde dehydrogenase	3280602	1.4264	626	0.879882	583.885	0.929009	654	0.874163	546.385	BPSS0034	3097031	Chromosome 2, NC_006351.1 (33115..34695)	Chromosome 2		NC_006351.1	33115	34695	-3870118
pcaC	4-carboxymuconolactone decarboxylase	277503	1.04296	621.583	0.972343	692.269	0.960049	669.393	0.917073	732.385	BPSS0047	3095278	Chromosome 2, NC_006351.1 (46443..46829)	Chromosome 2		NC_006351.1	46443	46829	13328
BPSS0132	hypothetical protein	3187902	0.988402	679.143	1.03079	693.423	0.954395	670.714	1.02337	764.154	BPSS0132	3096484	Chromosome 2, NC_006351.1 (172008..172403)	Chromosome 2		NC_006351.1	172008	172403	125565
BPSS0136	hypothetical protein	3188302	1.52191	678.786	0.925039	650	1.16805	657.643	0.853023	628.038	BPSS0136	3096594	Chromosome 2, NC_006351.1 (175204..176592, complement)	Chromosome 2	complement	NC_006351.1	175204	176592	3196
BPSS0233	pseudo	2951402	0.893187	598.357	0.941876	607.538	1.00742	643.214	0.972265	607.5	BPSS0233	3096336	Chromosome 2, NC_006351.1 (316508..317098, complement)	Chromosome 2	complement	NC_006351.1	316508	317098	141304
BPSS0267	hypothetical protein	3183902	0.940524	640.357	0.910072	707.885	0.973332	658.536	0.85569	530	BPSS0267	3096044	Chromosome 2, NC_006351.1 (354335..355450, complement)	Chromosome 2	complement	NC_006351.1	354335	355450	37827
BPSS0304	hypothetical protein	2914702	0.887981	597.286	1.09554	798.385	1.01231	660.5	1.10418	714.808	BPSS0304	3096185	Chromosome 2, NC_006351.1 (408326..409807, complement)	Chromosome 2	complement	NC_006351.1	408326	409807	53991
BPSS0320	GntR-family transcriptional regulator	2980602	0.825777	553.143	0.979465	619	1.00513	657.143	1.08978	745.462	BPSS0320	3095999	Chromosome 2, NC_006351.1 (447574..448293, complement)	Chromosome 2	complement	NC_006351.1	447574	448293	39248
BPSS0358	hypothetical protein	182803	0.826547	546.214	0.950658	747.115	1.02324	606.25	1.01536	782.308	BPSS0358	3095949	Chromosome 2, NC_006351.1 (499901..500230)	Chromosome 2		NC_006351.1	499901	500230	52327
BPSS0393	pseudo	341203	1.11989	631.357	1.12576	677.923	1.13939	596.357	1.17235	822.154	BPSS0393	3095766	Chromosome 2, NC_006351.1 (538558..538797, complement)	Chromosome 2	complement	NC_006351.1	538558	538797	38657
groES	co-chaperonin GroES	342203	0.916756	399.071	0.98754	565.731	0.93682	474	0.966526	477.769	BPSS0476	3095051	Chromosome 2, NC_006351.1 (646259..646549)	Chromosome 2		NC_006351.1	646259	646549	107701
BPSS0653	pseudo	342603	0.968149	432.929	1.00118	615.192	0.968136	542.357	0.98459	500.577	BPSS0653	3096866	Chromosome 2, NC_006351.1 (886326..886544)	Chromosome 2		NC_006351.1	886326	886544	240067
BPSS0713	hypothetical protein	3192702	1.35824	680.928	1.09739	794.731	1.14804	691.536	1.02765	736.115	BPSS0713	3095416	Chromosome 2, NC_006351.1 (960706..961941)	Chromosome 2		NC_006351.1	960706	961941	74380
BPSS0824	dioxygenase	2947402	0.935848	452.429	0.903411	503.115	0.919107	568.857	0.87742	511.5	BPSS0824	3095271	Chromosome 2, NC_006351.1 (1109724..1110617)	Chromosome 2		NC_006351.1	1109724	1110617	149018
msr0960	DNA-binding protein	343203	0.845968	739.929	1.01511	617.192	0.976881	609.643	1.06603	647.231	BPSS0845a	3095137	Chromosome 2, NC_006351.1 (1134960..1135202, complement)	Chromosome 2	complement	NC_006351.1	1134960	1135202	25236
BPSS0875	LysE type translocator	3449002	0.863304	437.357	1.04014	605.077	1.01503	599	1.05694	671.923	BPSS0875	3096877	Chromosome 2, NC_006351.1 (1168399..1169010, complement)	Chromosome 2	complement	NC_006351.1	1168399	1169010	33439
BPSS0900	IclR family regulatory protein	3448102	1.21569	400.143	0.933577	695.692	1.04714	529.25	0.935225	594.038	BPSS0900	3095918	Chromosome 2, NC_006351.1 (1190495..1191349)	Chromosome 2		NC_006351.1	1190495	1191349	22096
BPSS0909	OmpA family protein	228403	1.0208	582.643	1.01255	693.423	1.03218	536.143	1.08408	618.731	BPSS0909	3095347	Chromosome 2, NC_006351.1 (1202875..1203705)	Chromosome 2		NC_006351.1	1202875	1203705	12380
BPSS0913	methionine gamma-lyase	2867102	1.06299	655.572	0.915965	560.654	1.00131	544.964	1.00093	564.731	BPSS0913	3096921	Chromosome 2, NC_006351.1 (1207153..1208454)	Chromosome 2		NC_006351.1	1207153	1208454	4278
BPSS0925	short chain dehydrogenase	2867002	0.774564	682.5	0.961443	595.885	0.998609	674.393	1.00852	622.269	BPSS0925	3096635	Chromosome 2, NC_006351.1 (1220446..1221372, complement)	Chromosome 2	complement	NC_006351.1	1220446	1221372	13293
BPSS1026	hypothetical protein	343603	1.09472	568.357	1.08501	496.462	1.03378	530.571	1.12312	585.846	BPSS1026	3095260	Chromosome 2, NC_006351.1 (1398354..1398581)	Chromosome 2		NC_006351.1	1398354	1398581	177908
BPSS1051	hypothetical bacteriophage protein	344003	1.08171	583.929	1.06677	526.692	1.00399	554.786	1.03027	612.769	BPSS1051	3096890	Chromosome 2, NC_006351.1 (1430689..1430895)	Chromosome 2		NC_006351.1	1430689	1430895	32335
BPSS1115	hypothetical protein	3013802	1.12095	536.143	0.975018	717.962	1.06354	730.143	0.972865	801.154	BPSS1115	3096397	Chromosome 2, NC_006351.1 (1495747..1496259, complement)	Chromosome 2	complement	NC_006351.1	1495747	1496259	65058
BPSS1231	hypothetical protein	2924302	1.08065	513.786	1.03859	590.846	1.0466	488.964	1.01405	792.192	BPSS1231	3095100	Chromosome 2, NC_006351.1 (1663300..1663770, complement)	Chromosome 2	complement	NC_006351.1	1663300	1663770	167553
BPSS1232	transporter periplasmic binding protein	3325402	1.30513	727.072	0.91116	784.423	1.02392	748.25	0.924393	731.115	BPSS1232	3096060	Chromosome 2, NC_006351.1 (1664562..1665842)	Chromosome 2		NC_006351.1	1664562	1665842	1262
BPSS1269	peptide synthase/polyketide synthase	2896202	1.17029	553.643	0.901216	700.346	0.952013	670.643	0.843066	678.577	BPSS1269	3097055	Chromosome 2, NC_006351.1 (1721387..1734097, complement)	Chromosome 2	complement	NC_006351.1	1721387	1734097	56825
BPSS1291	DEAD/DEAH box helicase	3334002	0.972793	436.929	1.17128	669.615	1.11145	586.357	1.17237	636	BPSS1291	3095462	Chromosome 2, NC_006351.1 (1764795..1769594)	Chromosome 2		NC_006351.1	1764795	1769594	43408
lrp	AsnC family leucine-responsive regulatory protein	3056002	1.12065	651	1.14988	892.769	1.12588	639.107	1.09423	784.423	BPSS1325	3097167	Chromosome 2, NC_006351.1 (1813979..1814488)	Chromosome 2		NC_006351.1	1813979	1814488	49184
BPSS1399	hypothetical protein	3223002	0.981342	616	0.982499	574.269	0.970756	623.214	0.987136	588.808	BPSS1399	3094997	Chromosome 2, NC_006351.1 (1912775..1913344, complement)	Chromosome 2	complement	NC_006351.1	1912775	1913344	98796
BPSS1408	hypothetical protein	345603	1.00752	783	1.01949	680.654	1.01151	665.357	1.00942	732.885	BPSS1408	3095113	Chromosome 2, NC_006351.1 (1921937..1922185)	Chromosome 2		NC_006351.1	1921937	1922185	9162
BPSS1432	arsenate reductase	3220902	0.974679	590.5	0.891588	767.308	0.923708	569.214	0.945237	706.462	BPSS1432	3095736	Chromosome 2, NC_006351.1 (1945968..1946462)	Chromosome 2		NC_006351.1	1945968	1946462	24031
BPSS1445	biotin carboxylase	2812602	1.30541	661.429	0.86785	698.231	0.741464	809.857	0.766759	686.269	BPSS1445	3095238	Chromosome 2, NC_006351.1 (1968819..1970813, complement)	Chromosome 2	complement	NC_006351.1	1968819	1970813	22851
BPSS1461	two-component response regulator	3314002	1.10401	585.643	0.967392	666.885	1.05176	575.25	1.01306	578.885	BPSS1461	3095218	Chromosome 2, NC_006351.1 (1993328..1993987, complement)	Chromosome 2	complement	NC_006351.1	1993328	1993987	24509
BPSS1551	Type III secretion system protein	2876502	1.25396	422.5	1.333	708.577	1.25967	493.929	1.17499	453.615	BPSS1551	3096404	Chromosome 2, NC_006351.1 (2104580..2105167)	Chromosome 2		NC_006351.1	2104580	2105167	111252
BPSS1580	cellulose biosynthesis protein	236303	1.19428	578.286	0.981006	592.231	1.05736	612.607	0.963082	587.462	BPSS1580	3095970	Chromosome 2, NC_006351.1 (2145560..2150062, complement)	Chromosome 2	complement	NC_006351.1	2145560	2150062	40980
BPSS1590	hypothetical protein	2942202	1.161	467.5	1.02634	559.038	0.9696	580.536	0.958878	603.192	BPSS1590	3096439	Chromosome 2, NC_006351.1 (2164292..2164522)	Chromosome 2		NC_006351.1	2164292	2164522	18732
fdhE	protein FdhE	3213002	1.14713	555.857	0.928476	594.654	0.965886	621.822	0.876843	554.231	BPSS1664	3094981	Chromosome 2, NC_006351.1 (2285913..2286881, complement)	Chromosome 2	complement	NC_006351.1	2285913	2286881	121621
BPSS1713	hypothetical protein	3261902	0.965052	630.572	0.925464	702.885	0.887088	660.75	0.955751	758.769	BPSS1713	3096668	Chromosome 2, NC_006351.1 (2352889..2353278, complement)	Chromosome 2	complement	NC_006351.1	2352889	2353278	66976
lipA1	Lipase precursor	2869602	1.15706	644.643	1.15257	661.269	1.11345	593.357	1.27214	833.423	BPSS1741	3095030	Chromosome 2, NC_006351.1 (2390190..2391284, complement)	Chromosome 2	complement	NC_006351.1	2390190	2391284	37301
BPSS1909	hypothetical protein	3397802	1.41905	577.143	0.951262	739.5	0.900747	742.536	0.89403	790.154	BPSS1909	3096412	Chromosome 2, NC_006351.1 (2585945..2586517)	Chromosome 2		NC_006351.1	2585945	2586517	195755
BPSS1970	family S33 unassigned peptidase	3002602	0.990326	478.5	1.01371	617.231	0.976162	528.143	1.05768	687.615	BPSS1970	3095237	Chromosome 2, NC_006351.1 (2660333..2661316)	Chromosome 2		NC_006351.1	2660333	2661316	74388
BPSS2094	Clp protease ATPase	3205002	1.0938	571.071	1.00012	707.962	1.15349	810.964	1.10549	747.269	BPSS2094	3095599	Chromosome 2, NC_006351.1 (2833428..2836094, complement)	Chromosome 2	complement	NC_006351.1	2833428	2836094	173095
BPSS2122	hypothetical protein	3060202	1.01613	455.357	0.966786	460.423	1.05521	556.786	1.01426	541.538	BPSS2122	3097191	Chromosome 2, NC_006351.1 (2871821..2872219, complement)	Chromosome 2	complement	NC_006351.1	2871821	2872219	38393
BPSS2131b	hypothetical protein	2935802	0.850037	582.357	0.914108	582.615	0.823604	595.857	0.888146	583.538	BPSS2131b	3095345	Chromosome 2, NC_006351.1 (2886710..2887267, complement)	Chromosome 2	complement	NC_006351.1	2886710	2887267	14889
oppD	oligopeptide transport ATP-binding ABC transport protein	313903	1.11393	595.917	0.876478	711.731	1.00358	686.107	0.902906	645.231	BPSS2138	3097002	Chromosome 2, NC_006351.1 (2895629..2896618, complement)	Chromosome 2	complement	NC_006351.1	2895629	2896618	8919
BPSS2143	POT-family proton dependent transporter	3374502	0.779448	534.143	0.933365	617.808	0.911868	558.357	0.968242	614.423	BPSS2143	3095016	Chromosome 2, NC_006351.1 (2901507..2903009)	Chromosome 2		NC_006351.1	2901507	2903009	5878
BPSS2154	MFS family transporter	3374902	0.89762	608.357	0.906582	718.462	0.984454	625.143	0.960532	676.654	BPSS2154	3095837	Chromosome 2, NC_006351.1 (2914055..2915485, complement)	Chromosome 2	complement	NC_006351.1	2914055	2915485	12548
BPSS2324	permease	2991102	0.976031	697.572	1.0281	835.038	0.99254	759.607	1.0205	797.308	BPSS2324	3096924	Chromosome 2, NC_006351.1 (3127021..3128448, complement)	Chromosome 2	complement	NC_006351.1	3127021	3128448	212966
		3247402	0.828496	482	0.839498	499.654	0.914774	528.322	0.858742	468.731
		3219402	0.842962	483.929	0.97404	530.538	0.925455	559.5	0.935168	642.115
		2980202	1.03274	441.357	0.950946	525.769	0.986189	519.179	0.935256	518.385
		3165402	1.01354	531.5	1.08261	559.692	1.06964	604.536	1.00836	617.462
		3004102	1.0714	549.357	0.987713	746.808	0.855166	625.143	0.90731	641.192
		257_mediumExpression_treeOrder
		47_GSE5495_Burkholderia pseudomallei K96243
		Genes selected by hand from 257_mediumExpression_lowVariation.
		stage ()*	early		fourth		second		third
Common	Gene title	Systematic	Normalized	Raw	Normalized	Raw	Normalized	Raw	Normalized	Raw	Platform_ORF	Gene ID	Chromosome annotation	Chromosome annotation	Strand	genomeContig	proxPosition	distPosition	DISTANCE
BPSL0065	putative lipoprotein	3178002	1.16835	1535.21	1.03992	1795.19	1.01323	1321.39	1.13035	1839.15	BPSL0065	3094273	Chromosome 1, NC_006350.1 (74135..74701, complement)	Chromosome 1	complement)	NC_006350.1	74135	74701
BPSL0148	hypothetical protein	245303	1.12029	1378	1.02079	1583.23	0.854717	1143.71	0.890969	1388	BPSL0148	3092322	Chromosome 1, NC_006350.1 (160021..160365, complement)	Chromosome 1	complement)	NC_006350.1	160021	160365	85886
xerC	site-specific tyrosine recombinase XerC	245703	1.1863	1686.93	0.945769	1540.35	0.977915	1324.32	1.01802	1659.31	BPSL0208	3092658	Chromosome 1, NC_006350.1 (216660..217592, complement)	Chromosome 1	complement)	NC_006350.1	216660	217592	56639
BPSL0233	hypothetical protein	2914002	0.762349	1097.21	0.934109	1458.12	0.735827	1146.43	0.983453	1381.85	BPSL0233	3094004	Chromosome 1, NC_006350.1 (243496..243822)	Chromosome 1		NC_006350.1	243496	243822	26836
fpr	ferredoxin--NADP reductase	3081602	0.672289	1013.07	1.20133	1695.31	1.11782	1180.86	1.20075	1423.46	BPSL0241	3092154	Chromosome 1, NC_006350.1 (251607..252377, complement)	Chromosome 1	complement)	NC_006350.1	251607	252377	8111
BPSL0317	hypothetical protein	188103	0.796484	1801.21	0.854791	1790.5	0.938269	1236.5	0.959306	1681.17	BPSL0317	3092448	Chromosome 1, NC_006350.1 (337902..339092)	Chromosome 1		NC_006350.1	337902	339092	86295
BPSL0328	putative 2-nitropropane dioxygenase	3219602	1.2348	934.357	1.30443	1412.42	1.25882	1085.89	1.30657	1396.08	BPSL0328	3094188	Chromosome 1, NC_006350.1 (350794..351753, complement)	Chromosome 1	complement)	NC_006350.1	350794	351753	12892
BPSL0335	glyoxalase/bleomycin resistance protein/dioxygenase superfamily protein	3219202	1.18087	1102.29	1.19811	1707.27	1.19523	1394.43	1.2649	1680.19	BPSL0335	3094865	Chromosome 1, NC_006350.1 (357694..358107, complement)	Chromosome 1	complement)	NC_006350.1	357694	358107	6900
BPSL0353	hypothetical protein	3217202	1.4396	1174.07	1.10016	1806.54	1.03277	1287.57	0.963155	1671.35	BPSL0353	3092732	Chromosome 1, NC_006350.1 (376064..377755)	Chromosome 1		NC_006350.1	376064	377755	18370
BPSL0371	acetyl-CoA acetyltransferase	188603	0.878477	1006.29	0.720662	1330.38	0.734068	1085.86	0.796597	1130.04	BPSL0371	3092743	Chromosome 1, NC_006350.1 (400265..401458, complement)	Chromosome 1	complement)	NC_006350.1	400265	401458	24201
BPSL0380	short chain dehydrogenase	2857402	0.694718	1242.29	0.922295	1803.19	0.737514	1663.82	0.892345	1998.85	BPSL0380	3092047	Chromosome 1, NC_006350.1 (411739..412518, complement)	Chromosome 1	complement)	NC_006350.1	411739	412518	11474
BPSL0406	putative ferredoxin	2931202	0.882991	1009.21	1.05635	1693.38	0.956224	1180.93	1.01271	1774.19	BPSL0406	3092794	Chromosome 1, NC_006350.1 (440800..441129)	Chromosome 1		NC_006350.1	440800	441129	29061
dctA	C4-dicarboxylate transporter DctA	2932402	0.505872	1168.07	1.13609	1654.54	1.13576	1376.5	1.18487	1774.65	BPSL0425	3094703	Chromosome 1, NC_006350.1 (462003..463289)	Chromosome 1		NC_006350.1	462003	463289	21203
dctA	C4-dicarboxylate transporter DctA	2792302	0.647329	1031.79	1.09952	1637.04	1.13708	1431.32	1.09444	1295.85	BPSL0425	3094703	Chromosome 1, NC_006350.1 (462003..463289)	Chromosome 1		NC_006350.1	462003	463289	0
BPSL0449	SpoU rRNA methylase family protein	3370002	1.05477	890.571	1.13766	1314.46	1.09902	939.821	1.10944	1244.69	BPSL0449	3092511	Chromosome 1, NC_006350.1 (488218..488688, complement)	Chromosome 1	complement)	NC_006350.1	488218	488688	26215
BPSL0452	hypothetical protein	3044902	0.941072	1443.36	0.897603	2286.73	0.997254	1807.21	0.857354	1773.65	BPSL0452	3092265	Chromosome 1, NC_006350.1 (490758..491273)	Chromosome 1		NC_006350.1	490758	491273	2540
BPSL0469	ABC transport system ATP-binding protein	2808402	1.00765	2142.21	1.01071	1977.58	1.08316	1658.77	0.962471	1871.73	BPSL0469	3093751	Chromosome 1, NC_006350.1 (506776..507570)	Chromosome 1		NC_006350.1	506776	507570	16018
dnaE2	error-prone DNA polymerase	2808302	0.771122	1287.14	1.0395	1704.62	0.946141	1519.82	1.05355	2256.27	BPSL0472	3092552	Chromosome 1, NC_006350.1 (509901..513119)	Chromosome 1		NC_006350.1	509901	513119	3125
BPSL0478	hypothetical protein	2998702	1.08081	1205.71	1.14446	1588.23	0.955219	1099.93	1.09807	2063.12	BPSL0478	3091811	Chromosome 1, NC_006350.1 (518799..519890, complement)	Chromosome 1	complement)	NC_006350.1	518799	519890	8898
mutM	formamidopyrimidine-DNA glycosylase	3307902	0.632353	1262.14	0.990339	1663.23	0.996981	1375.46	1.12476	2429.31	BPSL0526	3094283	Chromosome 1, NC_006350.1 (578702..579532)	Chromosome 1		NC_006350.1	578702	579532	59903
mutY	putative A/G-specific adenine glycosylase	3308002	0.693279	1754.43	0.865747	1535.58	0.67295	980.786	0.93344	1721.04	BPSL0527	3092623	Chromosome 1, NC_006350.1 (579537..580643)	Chromosome 1		NC_006350.1	579537	580643	835
BPSL0544	hypothetical protein	3463502	0.78716	1820	0.871421	2082.12	0.98179	1670.64	0.863661	1996.69	BPSL0544	3093773	Chromosome 1, NC_006350.1 (595893..596927, complement)	Chromosome 1	complement)	NC_006350.1	595893	596927	16356
BPSL0626	MarR family regulatory protein	3410802	0.925603	928.5	0.935199	1583.81	1.06571	1171.57	0.968163	1389.08	BPSL0626	3094262	Chromosome 1, NC_006350.1 (709375..709809)	Chromosome 1		NC_006350.1	709375	709809	113482
BPSL0672	hypothetical protein	2888402	1.19172	1026.5	1.069	1324.46	1.09624	1008.14	1.02022	1625.77	BPSL0672	3093081	Chromosome 1, NC_006350.1 (764729..765544, complement)	Chromosome 1	complement)	NC_006350.1	764729	765544	55354
BPSL0682	glutamine-hydrolyzing	3366802	1.03324	1133	1.19779	1452.85	1.20228	956.643	1.25563	1610.77	BPSL0682	3094477	Chromosome 1, NC_006350.1 (776411..777943, complement)	Chromosome 1	complement)	NC_006350.1	776411	777943	11682
BPSL0702	calcineurin-like phosphoesterase	3029202	1.1558	1038	1.24816	1284.35	1.19654	949.786	1.25976	1241.35	BPSL0702	3094055	Chromosome 1, NC_006350.1 (800104..801786)	Chromosome 1		NC_006350.1	800104	801786	23693
BPSL0717	nicotinate phosphoribosyltransferase	3028402	1.00054	1168.36	0.993152	1512.19	1.02835	1082.64	1.02992	1637.54	BPSL0717	3094039	Chromosome 1, NC_006350.1 (820168..821523)	Chromosome 1		NC_006350.1	820168	821523	20064
BPSL0763	putative helicase SNF2 family protein	3266802	1.0576	1500.14	1.41285	1602.46	1.14927	1087.15	1.23366	1533.81	BPSL0763	3091958	Chromosome 1, NC_006350.1 (878619..881801)	Chromosome 1		NC_006350.1	878619	881801	58451
BPSL0802	hypothetical protein	191303	0.828688	1232.79	1.24546	1911.69	1.08289	1379.75	1.16242	1488.19	BPSL0802	3091984	Chromosome 1, NC_006350.1 (930139..931164)	Chromosome 1		NC_006350.1	930139	931164	51520
BPSL0825	putative Fur family transcriptional regulator	3072702	0.932983	996.643	1.03871	1516.12	1.08251	1283.18	1.10871	1859.23	BPSL0825	3094300	Chromosome 1, NC_006350.1 (959141..959605, complement)	Chromosome 1	complement)	NC_006350.1	959141	959605	29002
BPSL0835	LysR family transcriptional regulator	191703	1.00579	1381.93	1.06768	1830.15	0.986211	1336.18	1.01619	1584.15	BPSL0835	3094509	Chromosome 1, NC_006350.1 (970247..971131, complement)	Chromosome 1	complement)	NC_006350.1	970247	971131	11106
xseA	exodeoxyribonuclease VII large subunit	3330402	0.979352	1295.79	0.996268	1413	1.03667	977.107	0.966017	1575.12	BPSL0879	3091647	Chromosome 1, NC_006350.1 (1018910..1020292)	Chromosome 1		NC_006350.1	1018910	1020292	48663
BPSL0891	GntR family transcriptional regulator	3332802	1.13706	1336.07	1.02144	2130.35	1.10045	1238.14	1.01673	1865	BPSL0891	3093798	Chromosome 1, NC_006350.1 (1034684..1035430, complement)	Chromosome 1	complement)	NC_006350.1	1034684	1035430	15774
BPSL0894	hypothetical protein	2946302	1.36784	1487.86	1.24732	1409.31	1.3281	1510.93	1.31825	1487.92	BPSL0894	3092782	Chromosome 1, NC_006350.1 (1042163..1042672, complement)	Chromosome 1	complement)	NC_006350.1	1042163	1042672	7479
BPSL0895	putative pseudouridine synthase	2946402	1.19619	1400.07	1.37036	1617.08	1.31633	1196.32	1.38485	1799.54	BPSL0895	3092783	Chromosome 1, NC_006350.1 (1043345..1043923, complement)	Chromosome 1	complement)	NC_006350.1	1043345	1043923	1182
rpmG	50S ribosomal protein L33	328103	0.959978	1326.07	1.02559	2282.08	0.990678	1536.54	0.954071	1801.19	BPSL0915	3092638	Chromosome 1, NC_006350.1 (1069217..1069384, complement)	Chromosome 1	complement)	NC_006350.1	1069217	1069384	25872
BPSL0930	putative ribosomal small subunit pseudouridine synthase A	3244602	0.873536	1107	0.972663	1563.42	1.10468	1452.39	0.978986	1498.38	BPSL0930	3093274	Chromosome 1, NC_006350.1 (1082519..1083241, complement)	Chromosome 1	complement)	NC_006350.1	1082519	1083241	13302
BPSL0951	pseudo	350103	1.15242	1177.29	1.12909	1464.54	1.08472	1126.68	1.09898	1327.46	BPSL0951	3092959	Chromosome 1, NC_006350.1 (1110655..1110819)	Chromosome 1		NC_006350.1	1110655	1110819	28136
cysI	putative sulfite reductase	2865002	1.2431	1215	0.964773	1759.23	0.722746	1786.57	0.864086	1914.73	BPSL0956	3092756	Chromosome 1, NC_006350.1 (1113921..1115600)	Chromosome 1		NC_006350.1	1113921	1115600	3266
panC	pantoate--beta-alanine ligase	2914402	0.726192	1037.36	1.07365	1346.77	1.00797	1056.46	1.14815	1314.27	BPSL0991	3093228	Chromosome 1, NC_006350.1 (1148576..1149415, complement)	Chromosome 1	complement)	NC_006350.1	1148576	1149415	34655
BPSL0996	hypothetical protein	2970802	1.30404	1221.57	1.09208	1489.12	1.29499	1396.93	1.29275	1700.54	BPSL0996	3092185	Chromosome 1, NC_006350.1 (1157739..1158449)	Chromosome 1		NC_006350.1	1157739	1158449	9163
BPSL1001	putative membrane-attached superoxide dismutase	2971202	0.783617	1454.79	1.03151	1814.15	0.923693	1359.86	0.973532	1625.77	BPSL1001	3093991	Chromosome 1, NC_006350.1 (1164723..1165262)	Chromosome 1		NC_006350.1	1164723	1165262	6984
BPSL1038a	hypothetical protein	2955502	0.698779	1437.36	0.933676	1674.5	0.688256	1575.46	0.846209	1939.42	BPSL1038a	3093800	Chromosome 1, NC_006350.1 (1208322..1208597, complement)	Chromosome 1	complement)	NC_006350.1	1208322	1208597	43599
BPSL1039	putative ABC transport system, membrane protein	2955402	0.621547	1450.71	0.847383	1225.42	0.787739	1149.5	0.901276	1618.58	BPSL1039	3091509	Chromosome 1, NC_006350.1 (1208692..1210449)	Chromosome 1		NC_006350.1	1208692	1210449	370
BPSL1043	putative lipoprotein	3167102	0.899692	1338.71	0.976827	1494.85	0.919356	1402.61	0.870004	1441.88	BPSL1043	3093837	Chromosome 1, NC_006350.1 (1212731..1213282, complement)	Chromosome 1	complement)	NC_006350.1	1212731	1213282	4039
BPSL1061	hypothetical protein	328903	1.08312	889.428	1.00709	1451.62	1.07746	1187.46	1.07882	1363.46	BPSL1061	3091574	Chromosome 1, NC_006350.1 (1227608..1227826)	Chromosome 1		NC_006350.1	1227608	1227826	14877
BPSL1088	hypothetical protein	3154002	1.19393	1190.93	1.0494	1550.04	1.04977	1111.68	1.06605	1790.54	BPSL1088	3091588	Chromosome 1, NC_006350.1 (1260147..1260740)	Chromosome 1		NC_006350.1	1260147	1260740	32539
BPSL1112	putative lipoprotein	329303	1.12632	821.214	1.14124	1283.38	1.10607	972.464	1.17834	1235.27	BPSL1112	3092291	Chromosome 1, NC_006350.1 (1290012..1290233)	Chromosome 1		NC_006350.1	1290012	1290233	29865
BPSL1147	hypothetical protein	329703	1.33074	797.928	1.21773	1268.88	1.17522	916.964	1.17782	1153.69	BPSL1147	3093719	Chromosome 1, NC_006350.1 (1332745..1332972, complement)	Chromosome 1	complement)	NC_006350.1	1332745	1332972	42733
BPSL1226	hypothetical protein	3082802	0.924375	998.072	1.13661	1492.38	1.1912	1216.32	1.09994	1690.96	BPSL1226	3092107	Chromosome 1, NC_006350.1 (1412014..1412604)	Chromosome 1		NC_006350.1	1412014	1412604	79269
BPSL1233	putative lipoprotein	3083202	0.933786	1342.86	0.988236	1539.04	1.00386	1111.25	1.01423	1371.85	BPSL1233	3091611	Chromosome 1, NC_006350.1 (1416651..1417913)	Chromosome 1		NC_006350.1	1416651	1417913	4637
BPSL1265	hypothetical protein	196103	1.02105	1171.36	1.05359	1560.81	1.06798	1194.71	1.04244	1358	BPSL1265	3091446	Chromosome 1, NC_006350.1 (1461243..1461866, complement)	Chromosome 1	complement)	NC_006350.1	1461243	1461866	44592
BPSL1265	hypothetical protein	3055102	0.853993	1503	0.941158	1536.58	1.03393	1689.79	1.00209	1340.46	BPSL1265	3091446	Chromosome 1, NC_006350.1 (1461243..1461866, complement)	Chromosome 1	complement)	NC_006350.1	1461243	1461866	0
BPSL1267	putative transport system, membrane protein	310503	1.12744	1189.86	1.03095	1457.25	1.01344	1199.32	1.02396	1618.58	BPSL1267	3093325	Chromosome 1, NC_006350.1 (1465791..1468901, complement)	Chromosome 1	complement)	NC_006350.1	1465791	1468901	4548
pckG	GTP	197203	1.71019	1756.86	0.883656	1488	1.0063	1293.71	0.912414	1733.62	BPSL1324	3093468	Chromosome 1, NC_006350.1 (1547220..1549085)	Chromosome 1		NC_006350.1	1547220	1549085	81429
pstB	phosphate transport system ATP-binding protein	3430702	1.6792	1652.79	1.14146	1804.19	1.05019	1375.79	1.05501	1669	BPSL1362	3092904	Chromosome 1, NC_006350.1 (1590932..1591780)	Chromosome 1		NC_006350.1	1590932	1591780	43712
BPSL1373	hypothetical protein	3211602	1.18896	1480	1.07502	1639.08	1.11691	1271.14	1.11769	1590.96	BPSL1373	3094436	Chromosome 1, NC_006350.1 (1603310..1603720, complement)	Chromosome 1	complement)	NC_006350.1	1603310	1603720	12378
BPSL1446	hypothetical protein	2985702	1.20555	1046.64	1.03795	1509.88	1.17583	1395.93	1.15254	1598.54	BPSL1446	3092364	Chromosome 1, NC_006350.1 (1682238..1682750, complement)	Chromosome 1	complement)	NC_006350.1	1682238	1682750	78928
BPSL1457	hypothetical protein	2986402	1.27861	1586.5	0.841285	1756.12	1.26868	1456.32	0.899276	1773.31	BPSL1457	3094573	Chromosome 1, NC_006350.1 (1693317..1694507)	Chromosome 1		NC_006350.1	1693317	1694507	11079
BPSL1512	hypothetical protein	3072302	0.667891	1627.14	0.77847	2017.27	1.0307	1969.14	0.873503	2271.38	BPSL1512	3093086	Chromosome 1, NC_006350.1 (1750337..1751425)	Chromosome 1		NC_006350.1	1750337	1751425	57020
BPSL1561	putative metallo-beta-lactamase family protein	259303	1.49667	1882.79	1.04203	2024.88	1.12123	1229.57	0.905451	1572.27	BPSL1561	3092115	Chromosome 1, NC_006350.1 (1811369..1812292, complement)	Chromosome 1	complement)	NC_006350.1	1811369	1812292	61032
BPSL1573	hypothetical protein	2977302	1.09133	893.857	1.14426	1398.58	1.05991	1157.18	1.27167	1243.38	BPSL1573	3091970	Chromosome 1, NC_006350.1 (1829120..1829566, complement)	Chromosome 1	complement)	NC_006350.1	1829120	1829566	17751
BPSL1604	hypothetical protein	3007602	1.25897	1076.07	1.10287	1501.58	1.11845	1157.93	1.03782	1598.15	BPSL1604	3091982	Chromosome 1, NC_006350.1 (1857508..1858344, complement)	Chromosome 1	complement)	NC_006350.1	1857508	1858344	28388
BPSL1610	putative ABC transport system, membrane protein	3008002	1.18416	884.5	1.10987	1283.83	1.10039	983.072	1.04913	1449.31	BPSL1610	3094497	Chromosome 1, NC_006350.1 (1865413..1866153)	Chromosome 1		NC_006350.1	1865413	1866153	7905
BPSL1652	putative ABC transport system, ATP-binding protein	3469602	1.76183	2048.86	1.09988	1973.85	1.311	1826.25	1.0361	1804.38	BPSL1652	3091679	Chromosome 1, NC_006350.1 (1914372..1915463)	Chromosome 1		NC_006350.1	1914372	1915463	48959
BPSL1676	putative exported histidine ammonia-lyase	3469202	1.05808	862.929	1.15117	1128.67	1.18212	1121.18	1.12106	1377.15	BPSL1676	3094330	Chromosome 1, NC_006350.1 (1955029..1956663, complement)	Chromosome 1	complement)	NC_006350.1	1955029	1956663	40657
BPSL1677	putative transport-related, integral membrane protein	3298802	1.0958	1038.71	1.23538	1434.5	1.12437	1198.29	1.11575	1411.19	BPSL1677	3093756	Chromosome 1, NC_006350.1 (1956681..1957964, complement)	Chromosome 1	complement)	NC_006350.1	1956681	1957964	1652
BPSL1737	putative ABC transport system, exported protein	3311602	1.05823	1411.14	1.19007	1588.27	0.975916	1300.54	1.08408	1449.42	BPSL1737	3093342	Chromosome 1, NC_006350.1 (2048228..2049166)	Chromosome 1		NC_006350.1	2048228	2049166	91547
BPSL1738	putative ABC transport system, membrane protein	309303	1.0129	1131.86	1.08996	1512.08	1.03605	1084	1.0351	1352.81	BPSL1738	3093343	Chromosome 1, NC_006350.1 (2049223..2050383)	Chromosome 1		NC_006350.1	2049223	2050383	995
BPSL1782	putative iron transport-related membrane protein	2895502	1.09251	1142.93	1.35005	1460.58	1.5378	1294.96	1.11078	1360.92	BPSL1782	3091531	Chromosome 1, NC_006350.1 (2118986..2119792, complement)	Chromosome 1	complement)	NC_006350.1	2118986	2119792	69763
BPSL1784	putative iron transport-related ATP-bidning protein	3318002	1.41787	1116.71	1.27419	1486.88	0.986029	1058.57	1.07752	1422.81	BPSL1784	3093957	Chromosome 1, NC_006350.1 (2121906..2122796, complement)	Chromosome 1	complement)	NC_006350.1	2121906	2122796	2920
BPSL1870	putative GntR-family regulatory protein	3046002	1.00897	1182.57	1.16589	1478.38	1.09356	1129.75	1.10206	1553.96	BPSL1870	3092305	Chromosome 1, NC_006350.1 (2223258..2223971, complement)	Chromosome 1	complement)	NC_006350.1	2223258	2223971	101352
BPSL1912	putative transcriptional regulatory protein	3111602	1.23055	1343.29	1.07323	1432.67	1.14325	1150.57	1.08432	1550.73	BPSL1912	3092472	Chromosome 1, NC_006350.1 (2278669..2279166)	Chromosome 1		NC_006350.1	2278669	2279166	55411
BPSL1927	hypothetical protein	2902602	0.875757	1287.57	0.937062	1641	1.00554	1373.68	0.982111	1617.15	BPSL1927	3091702	Chromosome 1, NC_006350.1 (2296989..2297711)	Chromosome 1		NC_006350.1	2296989	2297711	18320
BPSL1931	hypothetical protein	2902802	0.713853	1263.29	0.897032	1609.15	0.850488	1290.07	0.889082	1597.35	BPSL1931	3094795	Chromosome 1, NC_006350.1 (2298684..2298974, complement)	Chromosome 1	complement)	NC_006350.1	2298684	2298974	1695
pheS	phenylalanyl-tRNA synthetase subunit alpha	3461402	0.889438	1162.79	0.986559	1462.58	0.953692	1066.93	0.997564	1782.92	BPSL1941	3092764	Chromosome 1, NC_006350.1 (2312221..2313234, complement)	Chromosome 1	complement)	NC_006350.1	2312221	2313234	13537
BPSL1972	putative antibiotic resistance membrane protein	3006002	1.24711	1118.64	1.10157	1549.62	1.10051	1260.93	1.06225	1723.81	BPSL1972	3092307	Chromosome 1, NC_006350.1 (2347021..2348973)	Chromosome 1		NC_006350.1	2347021	2348973	34800
BPSL2002	putative iron-containing alcohol dehydrogenase	2791002	0.943521	1198.86	0.97928	1366.65	1.03002	1482	1.01226	1361.65	BPSL2002	3091834	Chromosome 1, NC_006350.1 (2386847..2387995, complement)	Chromosome 1	complement)	NC_006350.1	2386847	2387995	39826
BPSL2025	putative two component regulatory system, sensor kinase	3408002	0.984128	1349	1.03556	1846.27	1.03197	1289	1.0295	2051.88	BPSL2025	3093611	Chromosome 1, NC_006350.1 (2418051..2420132, complement)	Chromosome 1	complement)	NC_006350.1	2418051	2420132	31204
BPSL2047	hypothetical protein	3130402	1.67932	1388.14	1.33681	1498.69	1.14249	1399.07	1.17797	1689	BPSL2047	3092586	Chromosome 1, NC_006350.1 (2446979..2449387, complement)	Chromosome 1	complement)	NC_006350.1	2446979	2449387	28928
BPSL2080	putative glycosyl hydrolase	3472802	1.08541	1581.93	0.956375	1822.15	0.995129	1159.39	1.01425	1700.42	BPSL2080	3091924	Chromosome 1, NC_006350.1 (2497797..2500589)	Chromosome 1		NC_006350.1	2497797	2500589	50818
BPSL2084	putative bifunctional protein	3043602	1.21709	1266.57	1.09348	1300.88	1.07072	996.393	1.07282	1516.81	BPSL2084	3091570	Chromosome 1, NC_006350.1 (2503503..2505482, complement)	Chromosome 1	complement)	NC_006350.1	2503503	2505482	5706
BPSL2135	hypothetical protein	264003	0.802084	1366.57	0.887774	1523.58	0.871998	1382.43	0.987505	1995.58	BPSL2135	3093759	Chromosome 1, NC_006350.1 (2563691..2564014, complement)	Chromosome 1	complement)	NC_006350.1	2563691	2564014	60188
lpxA	UDP-N-acetylglucosamine acyltransferase	3065202	0.947624	1260.57	1.12776	1670.77	1.03078	1128.18	1.05758	1509.15	BPSL2147	3093538	Chromosome 1, NC_006350.1 (2577091..2577879, complement)	Chromosome 1	complement)	NC_006350.1	2577091	2577879	13400
BPSL2190	putative LysR-family regulatory protein	2944702	0.999956	1304.93	0.920003	1511.38	0.837534	1217.29	0.906413	1346.85	BPSL2190	3092702	Chromosome 1, NC_006350.1 (2628947..2629849, complement)	Chromosome 1	complement)	NC_006350.1	2628947	2629849	51856
BPSL2216	hypothetical protein	264803	1.17988	1312.14	0.99078	1520.62	0.740493	1165.32	0.936129	1988.65	BPSL2216	3092791	Chromosome 1, NC_006350.1 (2660474..2661673, complement)	Chromosome 1	complement)	NC_006350.1	2660474	2661673	31527
BPSL2248	putative serine acetyltransferase	3016602	0.907276	1686.57	1.02662	1925.77	0.972535	1886.79	1.02209	1824.42	BPSL2248	3094137	Chromosome 1, NC_006350.1 (2710271..2711056, complement)	Chromosome 1	complement)	NC_006350.1	2710271	2711056	49797
BPSL2275	putative TatD related DNase	2946702	0.680223	1661.36	0.936471	1899.27	0.874323	1564.39	0.882982	1534.96	BPSL2275	3093213	Chromosome 1, NC_006350.1 (2741335..2742123, complement)	Chromosome 1	complement)	NC_006350.1	2741335	2742123	31064
BPSL2297	family S11 unassigned peptidase	3388802	1.05119	1473.36	1.14483	2088.31	1.12398	1397	1.11435	1686.69	BPSL2297	3091882	Chromosome 1, NC_006350.1 (2764077..2765156, complement)	Chromosome 1	complement)	NC_006350.1	2764077	2765156	22742
BPSL2314	putative response regulator protein	207703	1.11094	1405.86	1.08433	1694.19	1.13177	1042.25	1.14843	1658.08	BPSL2314	3093998	Chromosome 1, NC_006350.1 (2794725..2795426)	Chromosome 1		NC_006350.1	2794725	2795426	30648
BPSL2341	hypothetical protein	2941402	1.45057	1329.57	0.962117	1984.92	0.982612	1691.89	0.743292	1825.38	BPSL2341	3094099	Chromosome 1, NC_006350.1 (2829391..2830050, complement)	Chromosome 1	complement)	NC_006350.1	2829391	2830050	34666
BPSL2346	hypothetical protein	2904202	0.803372	1154.07	0.824246	1170	0.872553	1170.18	0.812591	1227.35	BPSL2346	3092557	Chromosome 1, NC_006350.1 (2835569..2836579, complement)	Chromosome 1	complement)	NC_006350.1	2835569	2836579	6178
BPSL2348	pseudo	2904502	1.04683	1305.29	1.11175	1731.46	0.989801	1013.79	1.11317	1272.12	BPSL2348	3091913	Chromosome 1, NC_006350.1 (2839369..2840038, complement)	Chromosome 1	complement)	NC_006350.1	2839369	2840038	3800
BPSL2354	hypothetical protein	265703	1.20269	1186.64	0.885503	1521.77	1.08273	1170.93	0.883878	1288.62	BPSL2354	3093864	Chromosome 1, NC_006350.1 (2846670..2847803)	Chromosome 1		NC_006350.1	2846670	2847803	7301
BPSL2355	hypothetical protein	208103	0.972231	1576.79	1.04251	2007.88	1.10901	1402.86	1.09559	2087.27	BPSL2355	3091952	Chromosome 1, NC_006350.1 (2847949..2849172)	Chromosome 1		NC_006350.1	2847949	2849172	1279
BPSL2356	anaerobic ribonucleoside triphosphate reductase	174503	1.33987	1308	1.20445	1755.88	1.24384	1125.57	1.30077	1670.5	BPSL2356	3091953	Chromosome 1, NC_006350.1 (2849770..2851533)	Chromosome 1		NC_006350.1	2849770	2851533	1821
BPSL2417	LysR family regulatory protein	3330802	0.897011	1278.93	1.08622	1684.46	1.0319	1118.71	1.06339	1706.77	BPSL2417	3093640	Chromosome 1, NC_006350.1 (2920082..2920990)	Chromosome 1		NC_006350.1	2920082	2920990	70312
mobA	molybdopterin-guanine dinucleotide biosynthesis protein A	266503	0.995954	974.5	1.00106	1285	1.07812	1068.57	1.00559	2668.77	BPSL2454	3093571	Chromosome 1, NC_006350.1 (2960277..2960918)	Chromosome 1		NC_006350.1	2960277	2960918	40195
fumC	fumarate hydratase	2796402	1.10003	966.143	1.05208	1415.5	1.13212	1218.96	1.09959	1371.46	BPSL2469	3091813	Chromosome 1, NC_006350.1 (2975700..2977094)	Chromosome 1		NC_006350.1	2975700	2977094	15423
BPSL2485	adenosylcobinamide-phosphate synthase	2943902	0.80001	1783.29	0.86903	1720.19	0.893229	1525.5	0.922844	1521.35	BPSL2485	3091635	Chromosome 1, NC_006350.1 (2998263..2999252, complement)	Chromosome 1	complement)	NC_006350.1	2998263	2999252	22563
BPSL2504	putative hydrolase	267203	0.926167	1289.79	0.941483	1250.62	0.892592	1198.5	0.930598	1532.08	BPSL2504	3092980	Chromosome 1, NC_006350.1 (3017358..3018200)	Chromosome 1		NC_006350.1	3017358	3018200	19095
BPSL2524	putative phosphatase	3011002	0.776421	1119.86	0.744194	1576.62	0.836331	1529.43	0.774527	1761.04	BPSL2524	3092001	Chromosome 1, NC_006350.1 (3041211..3041936)	Chromosome 1		NC_006350.1	3041211	3041936	23853
fbp	fructose-1,6-bisphosphatase	210103	1.05632	1416.5	0.96932	1773	1.08315	1209.07	1.00681	1744.15	BPSL2547	3092110	Chromosome 1, NC_006350.1 (3074711..3075727)	Chromosome 1		NC_006350.1	3074711	3075727	33500
minC	septum formation inhibitor	3468502	0.883495	1158.57	0.92648	1753.73	0.875207	1229.89	0.921829	1603.54	BPSL2597	3093128	Chromosome 1, NC_006350.1 (3116156..3116968, complement)	Chromosome 1	complement)	NC_006350.1	3116156	3116968	41445
BPSL2629	aminotransferase	210503	0.990483	1483.14	1.25284	2035.38	1.17027	1339.89	1.1993	2073.15	BPSL2629	3094017	Chromosome 1, NC_006350.1 (3150880..3152130)	Chromosome 1		NC_006350.1	3150880	3152130	34724
BPSL2634	hypothetical protein	336803	0.92996	1247.29	0.764515	1664.69	0.87928	1318.25	0.821164	1726.08	BPSL2634	3094201	Chromosome 1, NC_006350.1 (3158311..3158604, complement)	Chromosome 1	complement)	NC_006350.1	3158311	3158604	7431
BPSL2669	putative glycosyl transferase	210903	1.23372	1179.71	1.09395	1636.08	1.1833	1122	1.13788	1689.42	BPSL2669	3093407	Chromosome 1, NC_006350.1 (3192943..3194100)	Chromosome 1		NC_006350.1	3192943	3194100	34632
BPSL2755	hypothetical protein	270503	0.845581	1271.64	1.06829	1647.88	1.01851	1243.36	1.02156	1497.96	BPSL2755	3091712	Chromosome 1, NC_006350.1 (3295270..3295695, complement)	Chromosome 1	complement)	NC_006350.1	3295270	3295695	102327
BPSL2770	putative capsule expression protein	3170202	0.860223	1623.14	0.877135	1597	0.894842	2038.89	0.900514	1798.42	BPSL2770	3094235	Chromosome 1, NC_006350.1 (3307838..3308833, complement)	Chromosome 1	complement)	NC_006350.1	3307838	3308833	12568
BPSL2812	hypothetical protein	212103	0.89993	1025.43	1.03363	1859.77	0.980488	1299.82	1.04082	1655	BPSL2812	3093715	Chromosome 1, NC_006350.1 (3362840..3363712)	Chromosome 1		NC_006350.1	3362840	3363712	55002
miaA	tRNA delta(2)-isopentenylpyrophosphate transferase	3311202	1.0269	1304.71	0.987043	1444.19	0.937073	1175.54	0.902552	1341.15	BPSL2815	3091722	Chromosome 1, NC_006350.1 (3366949..3367923)	Chromosome 1		NC_006350.1	3366949	3367923	4109
BPSL2822	putative 2-amino-4-hydroxy-6-hydroxymethyldihydropteridine pyrophosphokinase	172103	1.03592	1082.21	1.17416	1641.27	1.13912	985.643	1.22236	1522	BPSL2822	3092703	Chromosome 1, NC_006350.1 (3374311..3374838)	Chromosome 1		NC_006350.1	3374311	3374838	7362
hemH	ferrochelatase	3393902	1.29215	2135.57	0.885965	2062.85	0.739555	1751.79	0.816678	2312.23	BPSL2831	3093284	Chromosome 1, NC_006350.1 (3384031..3385134, complement)	Chromosome 1	complement)	NC_006350.1	3384031	3385134	9720
aroG	phospho-2-dehydro-3-heoxyheptonate aldolase	2804502	0.815412	1017.21	1.10587	2155.08	0.987626	1318.68	1.04529	1549.35	BPSL2839	3092395	Chromosome 1, NC_006350.1 (3399445..3400518)	Chromosome 1		NC_006350.1	3399445	3400518	15414
BPSL2841	hypothetical protein	271303	1.05075	1080.71	1.03543	1489.33	0.872688	1120.07	1.05849	1713.77	BPSL2841	3091840	Chromosome 1, NC_006350.1 (3402117..3402689, complement)	Chromosome 1	complement)	NC_006350.1	3402117	3402689	2672
BPSL2880	putative lipoprotein	2972202	0.919074	1156.71	0.922627	1265.5	0.843367	1345.57	0.995814	1719.38	BPSL2880	3094142	Chromosome 1, NC_006350.1 (3444443..3445213)	Chromosome 1		NC_006350.1	3444443	3445213	42326
BPSL2934	hypothetical protein	3238802	1.1234	1354.29	1.03531	1588.83	1.09338	1258.64	1.03931	1771.65	BPSL2934	3091653	Chromosome 1, NC_006350.1 (3504716..3505138, complement)	Chromosome 1	complement)	NC_006350.1	3504716	3505138	60273
dapB	dihydrodipicolinate reductase	3238402	1.03739	1315	1.13883	1803.92	1.0261	1489.54	1.07039	2114.38	BPSL2941	3094347	Chromosome 1, NC_006350.1 (3512355..3513161, complement)	Chromosome 1	complement)	NC_006350.1	3512355	3513161	7639
speE	spermidine synthase	213303	1.05122	1259.5	1.08826	1753.04	1.11755	1177.21	1.07798	1746.46	BPSL2954	3092834	Chromosome 1, NC_006350.1 (3526742..3527599)	Chromosome 1		NC_006350.1	3526742	3527599	14387
BPSL2964	putative epimerase	3236302	1.36121	1348.86	1.27488	1597	1.16899	1311.36	1.24575	2402.46	BPSL2964	3092985	Chromosome 1, NC_006350.1 (3536431..3537414, complement)	Chromosome 1	complement)	NC_006350.1	3536431	3537414	9689
araG	L-arabinose transporter ATP-binding protein	2862702	1.03632	1216.5	0.976493	1189.08	0.990976	1297	0.895692	1082.62	BPSL2967	3094068	Chromosome 1, NC_006350.1 (3539515..3541047, complement)	Chromosome 1	complement)	NC_006350.1	3539515	3541047	3084
mpl	UDP-N-acetylmuramate:L-alanyl-gamma-D-glutamyl-me so-diaminopimelate ligase	3235202	0.593623	1234.64	1.03775	1615.23	0.993449	1343.14	0.948555	1479.92	BPSL2979	3091976	Chromosome 1, NC_006350.1 (3552955..3554439, complement)	Chromosome 1	complement)	NC_006350.1	3552955	3554439	13440
obgE	GTPase ObgE	2860602	0.6478	961.357	0.917954	1312.19	0.850021	1368.46	0.940694	1422.12	BPSL3003	3092862	Chromosome 1, NC_006350.1 (3580186..3581304, complement)	Chromosome 1	complement)	NC_006350.1	3580186	3581304	27231
pilC	type IV pilus assembly protein PilC	272903	1.02639	1534.5	1.08273	2064.5	0.997941	1477.75	0.961412	1844.73	BPSL3009	3093315	Chromosome 1, NC_006350.1 (3586238..3587455)	Chromosome 1		NC_006350.1	3586238	3587455	6052
BPSL3012	hypothetical protein	3231202	0.779589	1359.21	1.0888	1864.19	0.937279	1133.39	1.19563	1584.92	BPSL3012	3092347	Chromosome 1, NC_006350.1 (3589178..3589933)	Chromosome 1		NC_006350.1	3589178	3589933	2940
secA	preprotein translocase subunit SecA	3231402	0.663698	1160.21	0.790126	1665.88	0.909808	1315.04	0.947676	1527.88	BPSL3016	3091641	Chromosome 1, NC_006350.1 (3593040..3595835, complement)	Chromosome 1	complement)	NC_006350.1	3593040	3595835	3862
BPSL3083	putative TetR-family transcriptional regulator	3084802	1.00791	1141.07	1.14915	1622.08	1.08352	1244.25	1.14995	1887.5	BPSL3083	3092026	Chromosome 1, NC_006350.1 (3678466..3679110)	Chromosome 1		NC_006350.1	3678466	3679110	85426
BPSL3086	hypothetical protein	214603	1.00098	1132.71	1.00115	1639.46	1.01444	1622.04	0.966479	1442.42	BPSL3086	3094309	Chromosome 1, NC_006350.1 (3681187..3682377, complement)	Chromosome 1	complement)	NC_006350.1	3681187	3682377	2721
BPSL3105	hypothetical protein	3180902	1.07808	962	0.993781	1357.38	0.969551	1118.04	0.984424	977.692	BPSL3105	3093075	Chromosome 1, NC_006350.1 (3710641..3711144, complement)	Chromosome 1	complement)	NC_006350.1	3710641	3711144	29454
BPSL3109	putative lipoprotein	3180402	1.05478	1225	0.999057	1838.08	1.2514	1429.61	1.11604	1803.46	BPSL3109	3094305	Chromosome 1, NC_006350.1 (3714325..3714939)	Chromosome 1		NC_006350.1	3714325	3714939	3684
BPSL3110	hypothetical protein	177303	1.08831	1181	1.1393	1647.65	1.19744	1113.64	1.16609	1604.54	BPSL3110	3094306	Chromosome 1, NC_006350.1 (3715048..3716394)	Chromosome 1		NC_006350.1	3715048	3716394	723
BPSL3241	indolepyruvate ferredoxin oxidoreductase	215703	0.967954	1293.5	1.1157	1947.15	1.20328	1329.07	1.17441	1891.15	BPSL3241	3091567	Chromosome 1, NC_006350.1 (3847621..3851202)	Chromosome 1		NC_006350.1	3847621	3851202	132573
BPSL3285	putative oxidoreductase	3127602	1.12843	1454.14	1.18264	1656.58	0.964022	1449.71	1.07234	1909.31	BPSL3285	3092009	Chromosome 1, NC_006350.1 (3901018..3902118, complement)	Chromosome 1	complement)	NC_006350.1	3901018	3902118	53397
BPSL3296	hypothetical protein	2959402	1.47742	1618.36	0.874731	1480.65	0.987465	1499.68	0.936573	1667.31	BPSL3296	3094060	Chromosome 1, NC_006350.1 (3915368..3915868, complement)	Chromosome 1	complement)	NC_006350.1	3915368	3915868	14350
cheA	chemotaxis two-component sensor kinase CheA	3230702	0.775902	1411.93	0.948253	1603.19	0.835053	1315.82	0.980785	1909	BPSL3306	3092814	Chromosome 1, NC_006350.1 (3924929..3927172, complement)	Chromosome 1	complement)	NC_006350.1	3924929	3927172	9561
BPSL3342	putative bacteriophage protein	3228302	1.12304	1568.36	0.908446	1812.04	0.765117	1623.46	0.924361	2087.12	BPSL3342	3093410	Chromosome 1, NC_006350.1 (3964455..3966017, complement)	Chromosome 1	complement)	NC_006350.1	3964455	3966017	39526
BPSL3357	hypothetical protein	216503	0.973295	881.572	1.0029	1492.65	1.04057	1165.86	0.99562	1496.38	BPSL3357	3093672	Chromosome 1, NC_006350.1 (3980619..3981422)	Chromosome 1		NC_006350.1	3980619	3981422	16164
sdaA	L-serine dehydratase I	3226402	1.22421	1828.43	1.0446	2062.62	1.10334	1304.88	1.32695	2236.12	BPSL3364	3092280	Chromosome 1, NC_006350.1 (3990798..3992186)	Chromosome 1		NC_006350.1	3990798	3992186	10179
sdaA	L-serine dehydratase I	2859802	0.916076	987.214	0.873286	1617.19	0.99599	1551.32	0.960569	1806.62	BPSL3364	3092280	Chromosome 1, NC_006350.1 (3990798..3992186)	Chromosome 1		NC_006350.1	3990798	3992186	0
BPSL3365	hypothetical protein	3226302	1.12952	1073.71	1.03412	1581.58	1.19818	1336.61	1.09731	1988.88	BPSL3365	3092863	Chromosome 1, NC_006350.1 (3992221..3993402, complement)	Chromosome 1	complement)	NC_006350.1	3992221	3993402	1423
eutB	ethanolamine ammonia-lyase heavy chain	3225902	1.34861	1218.86	0.906231	1510.12	1.11504	1468.61	0.983738	1853.88	BPSL3372	3091794	Chromosome 1, NC_006350.1 (4000764..4002161, complement)	Chromosome 1	complement)	NC_006350.1	4000764	4002161	8543
BPSL3384	putative aminotransferase	2965602	1.60697	1629.21	0.933449	1980.92	1.3153	1535.89	1.01243	1910.58	BPSL3384	3091949	Chromosome 1, NC_006350.1 (4014229..4015419, complement)	Chromosome 1	complement)	NC_006350.1	4014229	4015419	13465
BPSL3427	putative two-component sensor kinase	3411602	0.873422	1038.29	1.04421	1520.31	1.07272	1094.11	1.07599	1461.19	BPSL3427	3093753	Chromosome 1, NC_006350.1 (4068551..4070035)	Chromosome 1		NC_006350.1	4068551	4070035	54322
BPSS0031	anaerobic growth regulatory protein	3456402	1.49584	2019.14	1.0792	2242.62	1.09008	1415.93	1.21306	2207.58	BPSS0031	3097062	Chromosome 2, NC_006351.1 (30314..31069, complement)	Chromosome 2	complement)	NC_006351.1	30314	31069	-4038237
BPSS0041	LysR-family transcriptional regulator	3456802	1.30289	1969.64	1.09384	2272.04	0.954626	1508.81	0.997762	2069.04	BPSS0041	3096400	Chromosome 2, NC_006351.1 (40276..41202, complement)	Chromosome 2	complement)	NC_006351.1	40276	41202	9962
BPSS0050	hypothetical protein	3457102	1.02921	1425.79	1.07608	1975.77	0.974595	1617.71	1.10773	2695.58	BPSS0050	3095341	Chromosome 2, NC_006351.1 (48780..49397, complement)	Chromosome 2	complement)	NC_006351.1	48780	49397	8504
BPSS0184	hypothetical protein	3144802	1.32729	1590.5	1.14959	1611.04	1.2566	1178.5	1.24073	1753.73	BPSS0184	3095906	Chromosome 2, NC_006351.1 (247624..248283)	Chromosome 2		NC_006351.1	247624	248283	198844
BPSS0218	isomerase	3147402	1.63075	1626.29	0.922029	1394.85	1.05005	1529.61	0.978236	1858.35	BPSS0218	3096244	Chromosome 2, NC_006351.1 (294153..295256, complement)	Chromosome 2	complement)	NC_006351.1	294153	295256	46529
BPSS0233a	pseudo	2951502	1.0677	1229.5	0.888602	1084.92	0.911611	1220.29	0.870875	984.923	BPSS0233a	3096856	Chromosome 2, NC_006351.1 (317332..317523)	Chromosome 2		NC_006351.1	317332	317523	23179
BPSS0264	hypothetical protein	323303	0.852865	1233.07	1.05191	1571.23	1.02472	1093.89	1.03079	1447	BPSS0264	3096122	Chromosome 2, NC_006351.1 (351133..351393, complement)	Chromosome 2	complement)	NC_006351.1	351133	351393	33801
BPSS0284	IclR-family transcriptional regulator	3182802	1.01662	1358.64	1.02368	1680.62	1.08455	1310.43	0.965778	1494.27	BPSS0284	3096342	Chromosome 2, NC_006351.1 (380274..381041, complement)	Chromosome 2	complement)	NC_006351.1	380274	381041	29141
BPSS0294	multidrug efflux system lipoprotein	3181602	1.06424	1174.07	1.22806	1783.46	1.0983	1205.93	1.1679	1774.96	BPSS0294	3095805	Chromosome 2, NC_006351.1 (395439..396971)	Chromosome 2		NC_006351.1	395439	396971	15165
BPSS0294	multidrug efflux system lipoprotein	2849602	0.858592	895.786	1.18529	1356.25	1.2379	1194.46	1.29467	1580.65	BPSS0294	3095805	Chromosome 2, NC_006351.1 (395439..396971)	Chromosome 2		NC_006351.1	395439	396971	0
BPSS0309	peptide synthase regulatory protein	2907602	1.06243	1020.29	1.01104	1483.42	1.02141	1121.5	0.978883	1476.27	BPSS0309	3096054	Chromosome 2, NC_006351.1 (426161..427240, complement)	Chromosome 2	complement)	NC_006351.1	426161	427240	30722
BPSS0414	acetolactate synthase	2871202	1.71405	1193.57	1.2123	1260.58	1.32851	1079.25	1.34625	1174.85	BPSS0414	3095520	Chromosome 2, NC_006351.1 (569031..570743)	Chromosome 2		NC_006351.1	569031	570743	142870
BPSS0431	LysR-family transcriptional regulator	3454802	1.15691	1361.86	1.14661	1527.42	1.02005	963.179	0.962972	1445.92	BPSS0431	3095206	Chromosome 2, NC_006351.1 (593393..594292, complement)	Chromosome 2	complement)	NC_006351.1	593393	594292	24362
BPSS0447	hypothetical protein	2995502	0.606144	1045.79	0.908511	1182.96	0.903636	1245.07	0.914983	1490.69	BPSS0447	3096744	Chromosome 2, NC_006351.1 (612507..613112)	Chromosome 2		NC_006351.1	612507	613112	19114
BPSS0488A	pseudo	3195602	1.0278	993.786	1.18766	1639.42	1.07481	1142.64	1.14257	1658.04	BPSS0488A	3096648	Chromosome 2, NC_006351.1 (665735..666179)	Chromosome 2		NC_006351.1	665735	666179	53228
BPSS0495	nitroreductase family protein	178503	1.22017	1060.43	0.868807	1560.19	0.955526	1145.32	0.905502	1430.92	BPSS0495	3095734	Chromosome 2, NC_006351.1 (672507..673130, complement)	Chromosome 2	complement)	NC_006351.1	672507	673130	6772
BPSS0520	hypothetical protein	3102402	1.10979	1266.14	0.917119	1548.04	1.01514	1089.36	0.894683	1561.46	BPSS0520	3096581	Chromosome 2, NC_006351.1 (706340..708202)	Chromosome 2		NC_006351.1	706340	708202	33833
BPSS0525	hypothetical protein	3102702	1.19534	1271.93	0.947298	1347.65	1.07832	1317.93	1.03233	1285.54	BPSS0525	3096425	Chromosome 2, NC_006351.1 (716801..719017)	Chromosome 2		NC_006351.1	716801	719017	10461
BPSS0546	AraC family regulatory protein	2982402	1.11698	1367.86	0.868498	1788.85	1.11048	1337.71	1.04795	2032.88	BPSS0546	3094917	Chromosome 2, NC_006351.1 (746307..747332, complement)	Chromosome 2	complement)	NC_006351.1	746307	747332	29506
BPSS0600	hypothetical protein	342503	1.0067	1171.36	1.11192	1479.04	1.07231	1044.43	1.0417	1240.65	BPSS0600	3097032	Chromosome 2, NC_006351.1 (821085..821369)	Chromosome 2		NC_006351.1	821085	821369	74778
BPSS0688	response regulator protein	306503	1.12549	1297.07	1.10041	1694.54	1.09799	1278.89	1.06841	1635.12	BPSS0688	3095461	Chromosome 2, NC_006351.1 (929989..930711, complement)	Chromosome 2	complement)	NC_006351.1	929989	930711	108904
BPSS0720	NADH:flavin oxidoreductase / NADH oxidase family protein	2851502	1.16773	1122.57	1.03475	1273.85	1.20892	1092.43	1.17007	1373.85	BPSS0720	3095396	Chromosome 2, NC_006351.1 (969183..970280)	Chromosome 2		NC_006351.1	969183	970280	39194
BPSS0772	MarR family regulatory protein	2936702	1.19246	1386.79	1.12948	1704.81	1.50418	1931.25	1.26532	1546.08	BPSS0772	3094955	Chromosome 2, NC_006351.1 (1034568..1035050)	Chromosome 2		NC_006351.1	1034568	1035050	65385
BPSS0772	MarR family regulatory protein	2936802	1.07457	1505.29	0.99836	1596.42	1.10503	1216.64	1.07396	1441.46	BPSS0772	3094955	Chromosome 2, NC_006351.1 (1034568..1035050)	Chromosome 2		NC_006351.1	1034568	1035050	0
BPSS0778	hypothetical protein	2937302	0.923702	909	1.14986	1141.85	0.984692	1055.61	1.06816	1161.31	BPSS0778	3097229	Chromosome 2, NC_006351.1 (1038984..1039424, complement)	Chromosome 2	complement)	NC_006351.1	1038984	1039424	4416
BPSS0798	hypothetical protein	3458702	1.11697	1063.07	1.00066	1345.04	1.0056	1185.46	1.01303	1685.23	BPSS0798	3097238	Chromosome 2, NC_006351.1 (1070554..1071018, complement)	Chromosome 2	complement)	NC_006351.1	1070554	1071018	31570
BPSS0837	hypothetical protein	2948502	0.928572	955.286	0.895627	1452.42	0.949105	1131.61	0.942699	1462.92	BPSS0837	3096403	Chromosome 2, NC_006351.1 (1123382..1124221, complement)	Chromosome 2	complement)	NC_006351.1	1123382	1124221	52828
BPSS0843	short chain dehydrogenase	284503	1.0374	949.714	1.06132	1671.96	1.1119	1069.07	1.05827	1617.19	BPSS0843	3095397	Chromosome 2, NC_006351.1 (1130412..1131173)	Chromosome 2		NC_006351.1	1130412	1131173	7030
BPSS0853	ribokinase	3449602	1.25423	1050.07	0.905221	1531.81	1.07524	1145.68	0.951406	1494.08	BPSS0853	3096329	Chromosome 2, NC_006351.1 (1143269..1144201, complement)	Chromosome 2	complement)	NC_006351.1	1143269	1144201	12857
feaB	phenylacetaldehyde dehydrogenase	2868002	1.3429	1364.86	1.38939	1489.38	1.14705	1053.57	1.33443	1630.42	BPSS0868	3095384	Chromosome 2, NC_006351.1 (1160056..1161558)	Chromosome 2		NC_006351.1	1160056	1161558	16787
BPSS0876	GNAT family acetyltransferase	3258002	1.38382	1464.93	1.12377	1822.88	1.02146	1374.39	0.924341	1590.23	BPSS0876	3095180	Chromosome 2, NC_006351.1 (1169182..1169661)	Chromosome 2		NC_006351.1	1169182	1169661	9126
BPSS0903	L-aspartate dehydrogenase	3448002	1.08665	923.286	1.02515	1422.31	1.02242	982.107	1.01868	1389.46	BPSS0903	3096271	Chromosome 2, NC_006351.1 (1193802..1194617)	Chromosome 2		NC_006351.1	1193802	1194617	24620
BPSS0904	aldehyde dehydrogenase family protein	2867302	0.664692	1021	0.9842	1353.62	0.948409	1138.32	0.954386	1430.35	BPSS0904	3094986	Chromosome 2, NC_006351.1 (1194643..1196133)	Chromosome 2		NC_006351.1	1194643	1196133	841
BPSS0935	hypothetical protein	3253602	0.916734	1134.71	1.24962	1471.54	1.00983	951.071	1.22859	1359.92	BPSS0935	3096206	Chromosome 2, NC_006351.1 (1234055..1234963, complement)	Chromosome 2	complement)	NC_006351.1	1234055	1234963	39412
BPSS0963	hypothetical protein	285303	1.25655	1489.29	1.1878	1841.19	0.99673	1223.64	1.0788	1856.85	BPSS0963	3095428	Chromosome 2, NC_006351.1 (1273540..1274226)	Chromosome 2		NC_006351.1	1273540	1274226	39485
BPSS0969	molybdopterin oxidoreductase	229303	1.0585	1432.79	1.16196	1884.85	1.06235	1360.11	1.04148	1580.19	BPSS0969	3096966	Chromosome 2, NC_006351.1 (1281070..1283394, complement)	Chromosome 2	complement)	NC_006351.1	1281070	1283394	7530
BPSS0979	porin protein	3098002	1.14906	1441.71	1.05735	1551	1.17174	1063.93	1.05605	1497.65	BPSS0979	3095833	Chromosome 2, NC_006351.1 (1297191..1298306)	Chromosome 2		NC_006351.1	1297191	1298306	16121
BPSS1012	voltage-gated clc-type chloride channel	2990802	1.17267	1261.64	1.12401	1397.73	1.11453	1198.46	1.11311	1400.65	BPSS1012	3096946	Chromosome 2, NC_006351.1 (1383248..1385152, complement)	Chromosome 2	complement)	NC_006351.1	1383248	1385152	86057
BPSS1035	hypothetical protein	343703	1.4027	910.643	1.12466	1291.79	1.16127	976.036	1.11046	1259.92	BPSS1035	3096170	Chromosome 2, NC_006351.1 (1410001..1410252, complement)	Chromosome 2	complement)	NC_006351.1	1410001	1410252	26753
BPSS1056	copG family protein	344103	1.10696	938.071	1.02792	1254.33	1.10377	1039.46	1.08794	1366.19	BPSS1056	3095489	Chromosome 2, NC_006351.1 (1434117..1434272)	Chromosome 2		NC_006351.1	1434117	1434272	24116
BPSS1074	bacteriophage tail completion protein R	310103	1.05125	1214.43	1.05202	1545.62	1.05411	1243.5	1.01509	1696.15	BPSS1074	3096009	Chromosome 2, NC_006351.1 (1446587..1447003)	Chromosome 2		NC_006351.1	1446587	1447003	12470
BPSS1093	hydratase protein	2928802	1.03482	1266.36	1.06064	1550.33	1.02028	1233.18	0.9762	1797.31	BPSS1093	3097162	Chromosome 2, NC_006351.1 (1465582..1466418)	Chromosome 2		NC_006351.1	1465582	1466418	18995
BPSS1126	O-methyltransferase	2910002	1.58414	1681.79	1.173	1935.54	0.895173	1419.86	0.993413	1825.73	BPSS1126	3096556	Chromosome 2, NC_006351.1 (1511374..1512426)	Chromosome 2		NC_006351.1	1511374	1512426	45792
BPSS1134	PadR-like family regulatory protein	3172202	0.87447	918.857	0.933826	1182.35	0.969367	1228.39	0.955496	1325.81	BPSS1134	3095702	Chromosome 2, NC_006351.1 (1520820..1521377)	Chromosome 2		NC_006351.1	1520820	1521377	9446
BPSS1168	acetyltransferase protein	3175602	1.1284	1110.29	1.1993	1526.27	0.982919	1113.57	1.18671	1436.96	BPSS1168	3095975	Chromosome 2, NC_006351.1 (1559667..1560512, complement)	Chromosome 2	complement)	NC_006351.1	1559667	1560512	38847
BPSS1222	efflux pump/antiporter	3372402	1.01926	1518.5	1.02688	1558.69	0.934206	1445.39	0.945983	1590.35	BPSS1222	3097201	Chromosome 2, NC_006351.1 (1651782..1653533, complement)	Chromosome 2	complement)	NC_006351.1	1651782	1653533	92115
BPSS1259	iron-containing alcohol dehydrogenase	2782002	0.699974	1396.86	0.852349	1605.15	0.718261	1493.39	0.749261	1262.69	BPSS1259	3095456	Chromosome 2, NC_006351.1 (1705492..1706649, complement)	Chromosome 2	complement)	NC_006351.1	1705492	1706649	53710
BPSS1317	alanyl-tRNA synthetase related protein	2906902	0.841622	1131.36	0.851158	1843.15	0.756244	1407.75	0.828481	1564.69	BPSS1317	3095157	Chromosome 2, NC_006351.1 (1804520..1805239, complement)	Chromosome 2	complement)	NC_006351.1	1804520	1805239	99028
BPSS1327	MFS family sugar transporter protein	233203	1.13494	1309.57	1.23561	1544.42	1.28223	1193.75	1.4183	1841.42	BPSS1327	3096778	Chromosome 2, NC_006351.1 (1816540..1817895, complement)	Chromosome 2	complement)	NC_006351.1	1816540	1817895	12020
BPSS1333	hypothetical protein	233303	1.17111	945.786	1.0833	1151.21	1.26043	955.643	1.0648	1149.19	BPSS1333	3097199	Chromosome 2, NC_006351.1 (1824843..1825703)	Chromosome 2		NC_006351.1	1824843	1825703	8303
BPSS1335	hypothetical protein	345303	1.00753	1048.5	1.03132	1399.77	1.10316	1087.71	1.05222	1127.46	BPSS1335	3096197	Chromosome 2, NC_006351.1 (1827019..1827231)	Chromosome 2		NC_006351.1	1827019	1827231	2176
hyi	hydroxypyruvate isomerase	234503	1.00093	1577.29	1.10875	1865.38	1.08056	1384.43	1.0581	1638.69	BPSS1419	3094965	Chromosome 2, NC_006351.1 (1931664..1932440)	Chromosome 2		NC_006351.1	1931664	1932440	104645
BPSS1420	hypothetical protein	2858302	0.923615	1230.57	0.893847	1328.96	0.974892	1459.61	0.908175	1342.92	BPSS1420	3095138	Chromosome 2, NC_006351.1 (1932468..1933439)	Chromosome 2		NC_006351.1	1932468	1933439	804
BPSS1423	glycine betaine/L-proline-binding protein ABC transporter component	3221602	1.34385	1073.5	1.26412	1496.27	1.30157	1158.68	1.25609	1490.38	BPSS1423	3096295	Chromosome 2, NC_006351.1 (1937183..1938133, complement)	Chromosome 2	complement)	NC_006351.1	1937183	1938133	4715
BPSS1425	glycine-betaine binding ABC transporter permease protein	290503	1.26124	874.214	1.20301	1462.42	1.19189	1048.21	1.19006	1498.19	BPSS1425	3096865	Chromosome 2, NC_006351.1 (1939355..1940257, complement)	Chromosome 2	complement)	NC_006351.1	1939355	1940257	2172
BPSS1442	hypothetical protein	3024402	1.22591	1750.79	1.15468	2156.54	0.993117	1466.18	1.07956	1687.04	BPSS1442	3095277	Chromosome 2, NC_006351.1 (1964863..1966020)	Chromosome 2		NC_006351.1	1964863	1966020	25508
BPSS1457	hypothetical protein	234903	0.95426	1819.21	1.00833	2222.96	1.07302	1612.14	0.925029	2180.23	BPSS1457	3095006	Chromosome 2, NC_006351.1 (1987533..1988546)	Chromosome 2		NC_006351.1	1987533	1988546	22670
BPSS1464	transmembrane NADPH flavoprotein	2893602	1.30713	1268.07	1.19552	1392.54	1.17001	1181.32	1.05625	1388.04	BPSS1464	3095716	Chromosome 2, NC_006351.1 (1995853..1998192)	Chromosome 2		NC_006351.1	1995853	1998192	8320
BPSS1469	LysR family transcriptional regulator	3335202	0.79257	1213.86	0.994703	1764.46	0.924548	1161.43	1.04948	1891.58	BPSS1469	3096072	Chromosome 2, NC_006351.1 (2003571..2004479)	Chromosome 2		NC_006351.1	2003571	2004479	7718
BPSS1509	hypothetical protein	291703	1.05083	1239.71	1.06565	1659.19	1.06765	1139.21	1.03404	1544.73	BPSS1509	3095047	Chromosome 2, NC_006351.1 (2058639..2060036)	Chromosome 2		NC_006351.1	2058639	2060036	55068
kgtP	alpha-ketoglutarate permease	3062802	1.21602	1449.57	1.18698	1710.15	1.15866	1326.79	1.21217	1821.08	BPSS1558	3094946	Chromosome 2, NC_006351.1 (2114037..2115356)	Chromosome 2		NC_006351.1	2114037	2115356	55398
BPSS1588	hypothetical protein	2941802	1.12448	911.286	1.03772	1400.31	0.883739	1277.68	0.97341	1389.19	BPSS1588	3097129	Chromosome 2, NC_006351.1 (2160486..2161886)	Chromosome 2		NC_006351.1	2160486	2161886	46449
BPSS1607	hypothetical protein	2923502	1.75162	1082.36	0.777227	1173.42	1.16755	1087.57	0.81315	1504.96	BPSS1607	3096161	Chromosome 2, NC_006351.1 (2183466..2183954)	Chromosome 2		NC_006351.1	2183466	2183954	22980
BPSS1610	AraC-family transcriptional regulator	2924002	1.60845	2151.36	1.22498	1837.31	1.32346	1343.96	1.37659	2075.85	BPSS1610	3095884	Chromosome 2, NC_006351.1 (2186573..2188018, complement)	Chromosome 2	complement)	NC_006351.1	2186573	2188018	3107
BPSS1626	type III secretion system protein	293303	1.15869	934.714	1.0003	1404.23	1.03519	1028.96	0.950505	1305.62	BPSS1626	3095590	Chromosome 2, NC_006351.1 (2200225..2200941)	Chromosome 2		NC_006351.1	2200225	2200941	13652
leuB	3-isopropylmalate dehydrogenase	2868402	1.3536	1172.86	1.17444	1820.46	1.14938	1279.96	1.14491	1644.23	BPSS1705	3094947	Chromosome 2, NC_006351.1 (2340376..2341443, complement)	Chromosome 2	complement)	NC_006351.1	2340376	2341443	140151
BPSS1753	hypothetical protein	3264302	1.09478	1300.36	0.870696	1356.19	0.881368	1292.75	0.802034	1575.12	BPSS1753	3096059	Chromosome 2, NC_006351.1 (2403909..2404769)	Chromosome 2		NC_006351.1	2403909	2404769	63533
rpsU	30S ribosomal protein S21	349703	1.00132	1024.93	1.10529	1483.38	1.07445	1087.46	1.10244	1297.81	BPSS1758	3095644	Chromosome 2, NC_006351.1 (2411951..2412163, complement)	Chromosome 2	complement)	NC_006351.1	2411951	2412163	8042
ispA	geranyltranstransferase	3451602	1.08772	914.429	0.920099	1556.81	1.14132	1055.79	1.04188	1378.15	BPSS1763	3095022	Chromosome 2, NC_006351.1 (2418016..2418900, complement)	Chromosome 2	complement)	NC_006351.1	2418016	2418900	6065
BPSS1806	hypothetical protein	3199202	1.28115	1261	1.32916	1741.96	1.06159	1273.64	1.14234	1511.77	BPSS1806	3096776	Chromosome 2, NC_006351.1 (2465765..2466187, complement)	Chromosome 2	complement)	NC_006351.1	2465765	2466187	47749
ilvE	branched-chain amino acid aminotransferase	3426402	1.34238	1627.14	1.34365	2129.38	0.989033	1431.82	1.3824	2090.35	BPSS1810	3096300	Chromosome 2, NC_006351.1 (2468994..2469938, complement)	Chromosome 2	complement)	NC_006351.1	2468994	2469938	3229
BPSS1811	transferase	3199602	1.06109	971.714	1.14571	1231.96	1.11493	977.071	1.06759	1200.73	BPSS1811	3096142	Chromosome 2, NC_006351.1 (2469953..2470636, complement)	Chromosome 2	complement)	NC_006351.1	2469953	2470636	959
BPSS1816	regulatory protein	347303	0.989783	1123.57	1.04702	1530.92	1.05048	1072.11	1.0521	1276.73	BPSS1816	3096339	Chromosome 2, NC_006351.1 (2475528..2475821, complement)	Chromosome 2	complement)	NC_006351.1	2475528	2475821	5575
BPSS1837	hypothetical protein	3201802	0.872874	1199	0.941497	1164.58	0.907614	1294.61	0.950982	1408.85	BPSS1837	3096881	Chromosome 2, NC_006351.1 (2499156..2499737, complement)	Chromosome 2	complement)	NC_006351.1	2499156	2499737	23628
BPSS1850	hypothetical protein	2853902	1.13053	1249.79	1.09325	1307.62	1.12939	1018.11	1.0584	1458.85	BPSS1850	3095485	Chromosome 2, NC_006351.1 (2512421..2514517, complement)	Chromosome 2	complement)	NC_006351.1	2512421	2514517	13265
BPSS1876A	hypothetical protein	3104002	1.14891	1386.86	1.2883	1778.96	1.1106	1420.89	1.3941	2036.88	BPSS1876A	3097144	Chromosome 2, NC_006351.1 (2550617..2550940)	Chromosome 2		NC_006351.1	2550617	2550940	38196
BPSS1901	hypothetical protein	3397502	1.08516	1613.86	1.03415	1555.81	1.00194	1783.32	0.955101	1364.65	BPSS1901	3095654	Chromosome 2, NC_006351.1 (2578111..2579112)	Chromosome 2		NC_006351.1	2578111	2579112	27494
BPSS1958	hypothetical protein	3001602	1.22295	1149.14	1.13755	1402.77	1.23396	1045.32	1.21047	1216.65	BPSS1958	3096375	Chromosome 2, NC_006351.1 (2646621..2647268, complement)	Chromosome 2	complement)	NC_006351.1	2646621	2647268	68510
deoA	thymidine phosphorylase	3002002	0.994511	1340.14	1.02308	1731.15	0.962227	1340	0.967328	1652.62	BPSS1960	3097221	Chromosome 2, NC_006351.1 (2648584..2649906, complement)	Chromosome 2	complement)	NC_006351.1	2648584	2649906	1963
BPSS1979	hypothetical protein	3148402	1.08508	1280	1.21516	1645.65	1.17651	1229.71	1.26147	1628.58	BPSS1979	3095491	Chromosome 2, NC_006351.1 (2677447..2678637)	Chromosome 2		NC_006351.1	2677447	2678637	28863
BPSS1981	hypothetical protein	347703	0.885328	1286.86	0.967723	1701.81	1.08768	1267.75	1.00225	1530.46	BPSS1981	3097169	Chromosome 2, NC_006351.1 (2679546..2679821)	Chromosome 2		NC_006351.1	2679546	2679821	2099
BPSS2012	hypothetical protein	3151602	1.1337	1634.36	1.0038	1875.42	1.0298	1419.07	1.06286	2134.62	BPSS2012	3095775	Chromosome 2, NC_006351.1 (2719653..2720468, complement)	Chromosome 2	complement)	NC_006351.1	2719653	2720468	40107
BPSS2013	hypothetical protein	3151802	1.13299	1347.5	0.998704	1472.69	0.913681	1223.07	0.969329	1674.92	BPSS2013	3095363	Chromosome 2, NC_006351.1 (2720481..2721737, complement)	Chromosome 2	complement)	NC_006351.1	2720481	2721737	828
BPSS2065	fatty aldehyde dehydrogenase	3428802	1.10615	1268	1.38768	1601.77	1.20513	1145.71	1.24458	1491.54	BPSS2065	3097069	Chromosome 2, NC_006351.1 (2799869..2801308, complement)	Chromosome 2	complement)	NC_006351.1	2799869	2801308	79388
BPSS2071	hypothetical protein	2854802	1.29219	1219.21	1.44981	1804.75	1.27634	1221.04	1.35798	1848.88	BPSS2071	3095110	Chromosome 2, NC_006351.1 (2806228..2807226, complement)	Chromosome 2	complement)	NC_006351.1	2806228	2807226	6359
BPSS2110	hypothetical protein	3061202	1.3197	1183.93	1.00613	1415.38	1.13751	1131.43	1.06972	1471.27	BPSS2110	3095064	Chromosome 2, NC_006351.1 (2857037..2858941, complement)	Chromosome 2	complement)	NC_006351.1	2857037	2858941	50809
BPSS2149	MmgE/Prp family protein	3058002	1.15772	1377.93	0.985177	1405.19	1.07731	1189.79	1.01241	1384.31	BPSS2149	3095737	Chromosome 2, NC_006351.1 (2908478..2909989, complement)	Chromosome 2	complement)	NC_006351.1	2908478	2909989	51441
BPSS2153	isochorismatase family protein	3374802	1.47211	1366.71	1.12858	1581.42	1.27887	1250.93	1.08723	1534.58	BPSS2153	3095760	Chromosome 2, NC_006351.1 (2913435..2914022, complement)	Chromosome 2	complement)	NC_006351.1	2913435	2914022	4957
BPSS2181	hypothetical protein	3009202	1.09901	1036.57	1.12084	1405.81	1.24559	1105.36	1.0886	1351.65	BPSS2181	3097140	Chromosome 2, NC_006351.1 (2947734..2948480, complement)	Chromosome 2	complement)	NC_006351.1	2947734	2948480	34299
BPSS2196	type II/IV secretion system-related protein	2808802	0.953233	1847.5	1.11863	2010.31	1.08434	1401.19	1.06022	1611.62	BPSS2196	3096667	Chromosome 2, NC_006351.1 (2962850..2964217)	Chromosome 2		NC_006351.1	2962850	2964217	15116
BPSS2198	hypothetical protein	3003202	1.1252	1264.79	1.07786	1628.75	0.997	1236.32	1.08194	1906.42	BPSS2198	3095764	Chromosome 2, NC_006351.1 (2965276..2966235)	Chromosome 2		NC_006351.1	2965276	2966235	2426
BPSS2216	hypothetical protein	348503	1.16096	1075.86	1.05234	1345.38	1.06787	1064.43	1.0388	1551.81	BPSS2216	3096712	Chromosome 2, NC_006351.1 (2990840..2991049, complement)	Chromosome 2	complement)	NC_006351.1	2990840	2991049	25564
BPSS2222	hypothetical protein	2909602	1.17059	1168.57	1.05238	1408.81	1.03742	1109.61	0.99088	1414.31	BPSS2222	3096769	Chromosome 2, NC_006351.1 (2996319..2996996, complement)	Chromosome 2	complement)	NC_006351.1	2996319	2996996	5479
sdhB	succinate dehydrogenase iron-sulfur subunit	3077502	1.1744	1090.21	1.14386	1474.81	1.1451	1098.79	1.26167	1975.23	BPSS2262	3095755	Chromosome 2, NC_006351.1 (3040322..3041029, complement)	Chromosome 2	complement)	NC_006351.1	3040322	3041029	44003
BPSS2282	hypothetical protein	312503	1.1668	1209.93	0.956198	1577.17	1.13383	1296.43	1.03303	1715.08	BPSS2282	3095815	Chromosome 2, NC_006351.1 (3068154..3069995)	Chromosome 2		NC_006351.1	3068154	3069995	27832
BPSS2284	hypothetical protein	3075102	1.42318	975.357	1.05587	1233.81	1.13853	1065.18	1.1984	1479.96	BPSS2284	3096601	Chromosome 2, NC_006351.1 (3072406..3073437)	Chromosome 2		NC_006351.1	3072406	3073437	4252
BPSS2308	hypothetical protein	166503	1.35977	1596.57	0.911372	1778.04	0.858401	1316.86	0.889935	1593.42	BPSS2308	3097022	Chromosome 2, NC_006351.1 (3110107..3110430)	Chromosome 2		NC_006351.1	3110107	3110430	37701
BPSS2315	response regulator protein	2991602	1.15696	975.929	1.15862	1217.35	1.16082	998.214	1.12891	1275.54	BPSS2315	3095036	Chromosome 2, NC_006351.1 (3117163..3117810)	Chromosome 2		NC_006351.1	3117163	3117810	7056
BPSS2325	ABC-transporter ATP binding protein	3348802	1.10742	1128.64	1.34283	1201.21	0.951747	881.786	1.22667	1358.96	BPSS2325	3097164	Chromosome 2, NC_006351.1 (3128448..3129149, complement)	Chromosome 2	complement)	NC_006351.1	3128448	3129149	11285
		3008802	1.25435	1130.5	1.37296	1669.04	1.2609	1093.5	1.36569	1571.27
		2970402	1.2809	1538.29	1.18589	1803.62	0.891686	1444.79	0.946602	1776.62
		3010002	1.25049	1261.86	1.09985	1508.88	1.11734	1251.68	1.14354	1704.96
		3063202	1.11241	1044.21	1.09907	1360.04	1.07992	1024.04	1.08781	1314.12
		2931602	1.41117	1491.71	1.13396	1650.17	1.09061	1353.54	1.10397	2066.73
		2933202	1.15561	1177.43	1.18436	1441.58	1.09908	1189.36	1.16145	2321.85
		3091602	1.36548	1527.21	1.28495	1682.85	1.34223	1455.46	1.3368	1272.73
		3228802	1.07105	1242.64	0.956962	1371.92	1.16319	966	1.15963	1594.58
		3251202	1.47412	1134	1.12865	1412.38	1.20925	1040.25	1.23012	1521.65
		3234502	1.313	928.714	0.777456	1464.27	0.957589	1148.18	0.834226	1267.42
		3305502	1.22794	1078.07	1.07453	1358.19	1.12053	990.429	1.04744	1712
		2995402	1.16842	1116.93	0.894517	1364.81	0.665323	1178.32	0.866778	1604.12
		2967502	1.10524	1076.93	1.16902	1638.92	1.00606	903.714	1.06938	1331
		3139602	0.774499	1661.64	1.05471	1314.65	0.861493	981.192	1.1069	1485.15
		2885902	0.898749	995.5	1.02793	1394.96	0.984143	1184.32	1.03467	1816.5
